# Supplementary material for: Regression-based Deep-Learning predicts molecular biomarkers from pathology slides
Source: Nat Commun. 2024 Feb 10;15:1253. doi: 10.1038/s41467-024-45589-1 (PMC10858881; doi:10.1038/s41467-024-45589-1)
Supplement: Supplementary file 4 — Source Data [file 41467_2024_45589_MOESM4_ESM.xlsx]

## Sheet: Figure 2
Figure 2a
	CAMIL classification	AUROC 1	AUROC 2	AUROC 3	AUROC 4	AUROC 5
	GBM	0.98	0.92	0.81	0.44	0.04
	PAAD	0.81	0.68	0.67	0.38	0.17
	UCEC	0.78	0.77	0.74	0.69	0.68
	CRC	0.87	0.83	0.7	0.66	0.58
	BRCA	0.79	0.74	0.73	0.73	0.72
	LUAD	0.76	0.71	0.7	0.69	0.65
	LUSC	0.6	0.59	0.58	0.56	0.54
	Graziani et al. regression	AUROC 1	AUROC 2	AUROC 3	AUROC 4	AUROC 5
	GBM	0.95	0.66	0.55	0.53	0.52
	PAAD	0.53	0.52	0.43	0.3	0.21
	UCEC	0.76	0.73	0.71	0.61	0.56
	CRC	0.64	0.52	0.48	0.43	0.26
	BRCA	0.73	0.71	0.69	0.68	0.66
	LUAD	0.74	0.72	0.7	0.69	0.68
	LUSC	0.61	0.57	0.57	0.56	0.53
	CAMIL regression	AUROC 1	AUROC 2	AUROC 3	AUROC 4	AUROC 5
	GBM	1	1	0.95	0.4	0.38
	PAAD	0.77	0.74	0.73	0.67	0.67
	UCEC	0.84	0.83	0.83	0.82	0.78
	CRC	0.86	0.83	0.8	0.71	0.63
	BRCA	0.8	0.79	0.78	0.78	0.75
	LUAD	0.77	0.75	0.7	0.7	0.69
	LUSC	0.63	0.61	0.56	0.55	0.52
Figure 2b
	CAMIL classification	AUROC 1	AUROC 2	AUROC 3	AUROC 4	AUROC 5
	UCEC	0.99	0.99	0.98	0.97	0.96
	LUAD	0.87	0.83	0.83	0.81	0.78
	LUSC	0.66	0.63	0.62	0.6	0.57
	PAAD	0.92	0.81	0.53	0.37	0.36
	Graziani et al. regression	AUROC 1	AUROC 2	AUROC 3	AUROC 4	AUROC 5
	UCEC	0.94	0.94	0.93	0.93	0.68
	LUAD	0.86	0.84	0.83	0.82	0.81
	LUSC	0.68	0.67	0.64	0.64	0.64
	PAAD	0.85	0.81	0.5	0.34	0.24
	CAMIL regression	AUROC 1	AUROC 2	AUROC 3	AUROC 4	AUROC 5
	UCEC	0.97	0.96	0.96	0.95	0.95
	LUAD	0.83	0.83	0.82	0.79	0.78
	LUSC	0.68	0.64	0.63	0.57	0.56
	PAAD	0.7	0.69	0.68	0.68	0.63
Figure 2c-h
	PATIENT	CAMIL_class_predictions_MUT	CAMIL_class_predictions_WT	HRD_sum_us	CAMIL_regr_predictions	Graziani_regr_predictions
	TCGA-2E-A9G8	0.687339	0.312661	42	23.4539	16.9851
	TCGA-4E-A92E	0.776751	0.223249	1	21.6305	16.5292
	TCGA-5S-A9Q8	0.128709	0.871291	5	4.5909	15.0753
	TCGA-A5-A0G1	0.547629	0.452371	5	16.1673	15.4958
	TCGA-A5-A0G2	0.583861	0.416139	19	36.8032	15.2885
	TCGA-A5-A0G5	0.527495	0.472505	57	19.4388	15.5874
	TCGA-A5-A0G9	0.410482	0.589518	4	6.04561	14.3162
	TCGA-A5-A0GA	0.698744	0.301256	9	15.5383	15.2079
	TCGA-A5-A0GB	0.522472	0.477528	6	13.6017	16.0575
	TCGA-A5-A0GE	0.392169	0.607831	5	7.59789	14.2055
	TCGA-A5-A0GH	0.52818	0.47182	2	11.9401	13.9048
	TCGA-A5-A0GJ	0.639334	0.360666	58	7.66837	14.222
	TCGA-A5-A0GM	0.513087	0.486913	0	2.76421	14.5412
	TCGA-A5-A0GN	0.483933	0.516067	3	6.08406	14.7865
	TCGA-A5-A0GP	0.519843	0.480157	0	19.6326	14.4226
	TCGA-A5-A0GQ	0.416526	0.583474	4	3.41653	14.4931
	TCGA-A5-A0GU	0.479233	0.520767	1	5.68601	14.2313
	TCGA-A5-A0GV	0.347116	0.652884	1	4.78657	15.091
	TCGA-A5-A0GW	0.482623	0.517377	0	12.0221	15.3645
	TCGA-A5-A0GX	0.505957	0.494043	3	7.65381	13.1798
	TCGA-A5-A0R6	0.379138	0.620862	29	19.0835	16.4922
	TCGA-A5-A0R7	0.451899	0.548101	7	5.12775	14.3219
	TCGA-A5-A0R8	0.455617	0.544383	1	5.29648	14.8216
	TCGA-A5-A0R9	0.230316	0.769684	0	3.16111	14.5774
	TCGA-A5-A0RA	0.415274	0.584726	2	4.64794	15.2425
	TCGA-A5-A0VP	0.412839	0.587162	0	8.38265	15.5341
	TCGA-A5-A0VQ	0.584102	0.415898	0	16.3405	15.2075
	TCGA-A5-A1OF	0.561268	0.438733	3	23.4874	14.6193
	TCGA-A5-A1OG	0.625532	0.374468	47	23.969	15.0458
	TCGA-A5-A1OJ	0.572055	0.427945	5	7.93933	15.6865
	TCGA-A5-A1OK	0.421711	0.578289	17	6.15696	15.3556
	TCGA-A5-A2K2	0.579121	0.420879	39	22.7661	14.6264
	TCGA-A5-A2K3	0.606691	0.393309	7	16.9287	14.8555
	TCGA-A5-A2K4	0.536619	0.463381	29	31.1967	14.6983
	TCGA-A5-A2K5	0.251848	0.748152	0	8.43124	16.2211
	TCGA-A5-A2K7	0.593516	0.406484	0	20.8903	16.9291
	TCGA-A5-A3LO	0.686109	0.313891	17	11.8589	14.4727
	TCGA-A5-A3LP	0.66142	0.33858	47	31.4671	17.6511
	TCGA-A5-A7WK	0.482965	0.517035	25	8.30758	14.4464
	TCGA-A5-AB3J	0.475037	0.524963	4	4.67886	14.3483
	TCGA-AJ-A23M	0.7703	0.2297	32	38.8332	15.9268
	TCGA-AJ-A23N	0.656352	0.343648	38	32.4511	15.5817
	TCGA-AJ-A2QK	0.755199	0.244801	26	35.0295	17.0334
	TCGA-AJ-A2QL	0.460759	0.539241	0	7.22747	15.0556
	TCGA-AJ-A2QM	0.764654	0.235346	36	44.3774	16.7055
	TCGA-AJ-A2QN	0.405724	0.594276	4	7.44811	14.6859
	TCGA-AJ-A2QO	0.511075	0.488925	6	8.9235	15.5687
	TCGA-AJ-A3BF	0.495973	0.504027	28	16.9458	15.8543
	TCGA-AJ-A3BG	0.456079	0.543921	0	15.5937	15.9327
	TCGA-AJ-A3BH	0.690249	0.309751	9	32.0286	15.6993
	TCGA-AJ-A3BI	0.624969	0.375031	12	13.065	16.3172
	TCGA-AJ-A3BK	0.431838	0.568162	0	9.87269	15.6642
	TCGA-AJ-A3EJ	0.698218	0.301782	40	30.7444	16.4281
	TCGA-AJ-A3EK	0.433476	0.566524	0	7.95214	15.7403
	TCGA-AJ-A3EL	0.40188	0.59812	0	26.0664	14.6759
	TCGA-AJ-A3EM	0.400411	0.599589	42	14.4774	14.0405
	TCGA-AJ-A3I9	0.5368	0.4632	12	18.8427	15.4875
	TCGA-AJ-A3IA	0.674126	0.325874	85	22.6802	16.4411
	TCGA-AJ-A3NF	0.500287	0.499713	41	17.9728	14.2554
	TCGA-AJ-A3NG	0.671627	0.328373	6	22.1001	15.0571
	TCGA-AJ-A3NH	0.692741	0.307259	43	35.5646	16.6924
	TCGA-AJ-A3OJ	0.419223	0.580777	0	10.1788	15.4936
	TCGA-AJ-A3OK	0.473388	0.526612	1	10.9395	15.0026
	TCGA-AJ-A3OL	0.500278	0.499722	4	20.9252	15.7951
	TCGA-AJ-A3QS	0.3747	0.6253	45	15.386	14.5199
	TCGA-AJ-A3TW	0.79637	0.20363	62	47.7137	16.4722
	TCGA-AJ-A5DW	0.591387	0.408613	1	10.0478	14.2732
	TCGA-AJ-A6NU	0.484875	0.515125	22	16.6508	15.1479
	TCGA-AJ-A8CT	0.592332	0.407668	0	10.9213	14.3461
	TCGA-AJ-A8CV	0.436498	0.563502	2	4.02251	14.5646
	TCGA-AJ-A8CW	0.567793	0.432207	1	11.4494	14.8991
	TCGA-AW-A1PO	0.53705	0.46295	70	20.5635	15.1912
	TCGA-AX-A05S	0.583775	0.416225	2	9.12047	15.6689
	TCGA-AX-A05T	0.759053	0.240947	6	6.58361	14.3953
	TCGA-AX-A05U	0.478449	0.521551	3	4.78454	14.1088
	TCGA-AX-A05W	0.456834	0.543166	5	7.38062	14.5731
	TCGA-AX-A05Y	0.479301	0.520699	32	3.72247	13.7152
	TCGA-AX-A05Z	0.531776	0.468224	3	13.1011	15.4361
	TCGA-AX-A060	0.505447	0.494553	41	11.4455	16.4486
	TCGA-AX-A062	0.50906	0.49094	6	5.30278	14.4794
	TCGA-AX-A06B	0.586663	0.413337	41	13.1882	14.9184
	TCGA-AX-A06F	0.585939	0.414061	4	19.033	16.2193
	TCGA-AX-A06L	0.360428	0.639572	4	2.94489	14.3571
	TCGA-AX-A0IU	0.676281	0.323719	28	24.744	14.5698
	TCGA-AX-A0IW	0.726618	0.273382	42	15.5817	15.822
	TCGA-AX-A0J0	0.285344	0.714656	0	8.61942	14.476
	TCGA-AX-A0J1	0.61424	0.38576	3	8.1911	14.8422
	TCGA-AX-A1C4	0.662599	0.3374	3	22.8373	15.8534
	TCGA-AX-A1C5	0.646917	0.353083	1	18.1656	16.8773
	TCGA-AX-A1C7	0.72664	0.27336	54	34.3242	15.4426
	TCGA-AX-A1C8	0.672187	0.327813	37	39.4922	16.6312
	TCGA-AX-A1C9	0.421958	0.578042	4	5.28774	15.0223
	TCGA-AX-A1CA	0.579742	0.420258	42	17.5203	14.3686
	TCGA-AX-A1CC	0.739042	0.260958	4	22.8866	15.4112
	TCGA-AX-A1CE	0.809305	0.190695	0	25.9207	16.1989
	TCGA-AX-A1CF	0.528853	0.471147	90	21.0276	16.0066
	TCGA-AX-A1CI	0.387808	0.612192	2	3.44611	14.6378
	TCGA-AX-A1CJ	0.307371	0.692629	4	4.74236	14.9515
	TCGA-AX-A1CK	0.196545	0.803455	9	5.69022	14.3055
	TCGA-AX-A1CN	0.51618	0.48382	14	11.3213	15.2723
	TCGA-AX-A2IN	0.44261	0.55739	3	13.6193	16.3685
	TCGA-AX-A2IO	0.858111	0.141889	32	25.0882	14.7874
	TCGA-B5-A0JN	0.629596	0.370404	68	16.3117	14.5798
	TCGA-B5-A0JR	0.502717	0.497283	2	13.253	15.004
	TCGA-B5-A0JS	0.177691	0.822309	2	3.06269	14.1892
	TCGA-B5-A0JT	0.470194	0.529806	9	6.21558	14.572
	TCGA-B5-A0JU	0.320257	0.679743	0	5.39787	13.9178
	TCGA-B5-A0JV	0.292387	0.707613	1	5.18638	14.2719
	TCGA-B5-A0JX	0.562095	0.437905	31	24.5457	14.6923
	TCGA-B5-A0JY	0.642784	0.357216	0	38.3987	15.4243
	TCGA-B5-A0JZ	0.507233	0.492767	2	12.6012	15.2464
	TCGA-B5-A0K0	0.327192	0.672808	1	9.78583	14.8811
	TCGA-B5-A0K1	0.449551	0.550449	1	6.27907	14.0878
	TCGA-B5-A0K2	0.447471	0.552529	0	11.0251	14.3087
	TCGA-B5-A0K3	0.597393	0.402607	31	19.6944	14.3663
	TCGA-B5-A0K4	0.403749	0.596251	8	10.0875	14.6976
	TCGA-B5-A0K6	0.404158	0.595842	4	3.98004	14.3473
	TCGA-B5-A0K7	0.184507	0.815493	1	3.88167	14.5467
	TCGA-B5-A0K8	0.602452	0.397548	39	16.2422	14.6488
	TCGA-B5-A0K9	0.473888	0.526112	4	7.09696	15.1512
	TCGA-B5-A11E	0.609906	0.390094	9	11.1446	15.2343
	TCGA-B5-A11F	0.504464	0.495536	6	8.79743	14.346
	TCGA-B5-A11G	0.362473	0.637527	8	6.25438	14.6972
	TCGA-B5-A11H	0.609091	0.390909	14	11.259	14.7662
	TCGA-B5-A11I	0.561297	0.438703	52	14.0079	14.4007
	TCGA-B5-A11J	0.520596	0.479404	1	5.61414	14.6066
	TCGA-B5-A11L	0.36871	0.63129	5	4.83194	13.9337
	TCGA-B5-A11M	0.252231	0.747769	3	4.48449	14.014
	TCGA-B5-A11N	0.269223	0.730777	5	3.75099	14.1519
	TCGA-B5-A11O	0.443344	0.556656	0	12.4951	13.8621
	TCGA-B5-A11P	0.423364	0.576636	1	8.86196	14.6085
	TCGA-B5-A11Q	0.398261	0.601739	9	6.47404	14.4804
	TCGA-B5-A11R	0.540827	0.459173	12	26.7021	14.645
	TCGA-B5-A11S	0.454227	0.545773	6	9.47753	13.9075
	TCGA-B5-A11U	0.364563	0.635437	3	10.5619	14.4219
	TCGA-B5-A11V	0.300992	0.699008	2	14.2646	14.204
	TCGA-B5-A11W	0.321732	0.678268	4	6.48641	14.3436
	TCGA-B5-A11X	0.659134	0.340865	3	25.0495	15.0769
	TCGA-B5-A11Y	0.323479	0.676521	5	4.5479	14.2347
	TCGA-B5-A11Z	0.50489	0.49511	6	11.1255	14.4854
	TCGA-B5-A121	0.476192	0.523808	8	5.40397	14.3586
	TCGA-B5-A1MR	0.525199	0.474801	5	15.7452	14.646
	TCGA-B5-A1MU	0.538398	0.461602	39	20.5098	14.9676
	TCGA-B5-A1MV	0.46285	0.53715	5	6.28351	14.7444
	TCGA-B5-A1MW	0.566617	0.433383	0	17.5546	14.5442
	TCGA-B5-A1MX	0.439464	0.560536	0	7.75857	14.5627
	TCGA-B5-A1MY	0.735866	0.264134	43	26.8043	15.236
	TCGA-B5-A1MZ	0.313246	0.686754	1	6.78019	13.9747
	TCGA-B5-A1N2	0.477871	0.522129	56	30.5703	14.6877
	TCGA-B5-A3F9	0.42735	0.57265	19	9.87883	14.1879
	TCGA-B5-A3FA	0.640042	0.359958	0	17.5767	14.3727
	TCGA-B5-A3FB	0.434389	0.565611	3	13.9715	13.8776
	TCGA-B5-A3FC	0.35194	0.64806	0	9.91518	13.6967
	TCGA-B5-A3FD	0.560453	0.439547	27	8.23223	14.3673
	TCGA-B5-A3FH	0.483983	0.516017	7	11.2339	14.6573
	TCGA-B5-A3S1	0.487974	0.512026	29	22.1252	15.051
	TCGA-B5-A5OC	0.316421	0.683579	3	5.98254	14.9845
	TCGA-B5-A5OD	0.535277	0.464723	45	38.7911	15.101
	TCGA-B5-A5OE	0.611543	0.388457	33	47.2348	15.522
	TCGA-BG-A0LW	0.320628	0.679372	3	8.0103	14.3218
	TCGA-BG-A0LX	0.155047	0.844953	4	5.69737	14.6876
	TCGA-BG-A0M0	0.389043	0.610957	3	8.8443	15.7793
	TCGA-BG-A0M2	0.394338	0.605662	12	10.4616	15.0882
	TCGA-BG-A0M3	0.4981	0.5019	1	15.9561	15.723
	TCGA-BG-A0M4	0.374285	0.625715	4	11.1965	14.6768
	TCGA-BG-A0M6	0.727475	0.272525	38	37.7328	15.8684
	TCGA-BG-A0M7	0.308044	0.691956	5	5.85293	14.2889
	TCGA-BG-A0M9	0.363159	0.636841	2	10.8469	15.1657
	TCGA-BG-A0MA	0.429466	0.570534	0	14.9666	14.2371
	TCGA-BG-A0MC	0.363585	0.636415	8	6.10507	15.0167
	TCGA-BG-A0MG	0.417647	0.582353	6	6.60383	14.8366
	TCGA-BG-A0MI	0.412209	0.587791	7	7.43392	14.223
	TCGA-BG-A0MO	0.446825	0.553175	3	7.703	14.7715
	TCGA-BG-A0MQ	0.486716	0.513284	1	10.8746	14.3639
	TCGA-BG-A0MT	0.447427	0.552574	21	11.6513	14.5187
	TCGA-BG-A0MU	0.303299	0.696701	6	6.97395	14.1767
	TCGA-BG-A0RY	0.421127	0.578873	5	18.6212	15.7887
	TCGA-BG-A0VT	0.451692	0.548308	5	5.39627	14.9844
	TCGA-BG-A0VV	0.292212	0.707788	2	4.53439	14.2268
	TCGA-BG-A0VW	0.418676	0.581324	4	9.96043	14.1446
	TCGA-BG-A0VX	0.243726	0.756274	2	7.87626	13.4579
	TCGA-BG-A0VZ	0.32795	0.67205	4	6.82254	15.1458
	TCGA-BG-A0W1	0.436528	0.563472	4	11.9475	15.0357
	TCGA-BG-A0W2	0.298129	0.701871	0	10.1861	14.339
	TCGA-BG-A0YU	0.334313	0.665687	5	6.93103	14.4328
	TCGA-BG-A0YV	0.65784	0.34216	28	25.6597	15.5604
	TCGA-BG-A186	0.276099	0.723901	3	7.31836	15.0277
	TCGA-BG-A187	0.565455	0.434545	0	10.4357	15.0044
	TCGA-BG-A18A	0.379596	0.620405	3	7.0369	14.7748
	TCGA-BG-A18B	0.362891	0.637109	3	6.13561	14.1815
	TCGA-BG-A18C	0.432591	0.567409	25	8.58045	14.3523
	TCGA-BG-A222	0.376113	0.623888	7	16.0575	15.1779
	TCGA-BG-A2AE	0.397738	0.602263	19	8.4904	14.8582
	TCGA-BG-A2L7	0.415845	0.584155	2	5.98406	14.3666
	TCGA-BG-A3EW	0.563953	0.436047	5	12.4483	14.5059
	TCGA-BG-A3PP	0.615327	0.384673	41	28.3435	17.5431
	TCGA-BK-A0C9	0.508569	0.491431	5	9.88707	14.3183
	TCGA-BK-A0CA	0.510144	0.489856	0	10.1014	14.7568
	TCGA-BK-A0CB	0.421866	0.578134	3	8.63963	14.8085
	TCGA-BK-A0CC	0.556783	0.443217	41	38.446	16.4773
	TCGA-BK-A139	0.570155	0.429845	61	27.7956	17.0363
	TCGA-BK-A13B	0.49961	0.50039	2	15.0335	16.353
	TCGA-BK-A13C	0.527281	0.472719	4	17.0657	16.2692
	TCGA-BK-A26L	0.75695	0.24305	44	49.6383	16.9687
	TCGA-BK-A4ZD	0.540472	0.459528	32	23.5363	15.736
	TCGA-BK-A56F	0.462843	0.537157	0	6.80372	14.3245
	TCGA-BK-A6W3	0.569549	0.430451	0	18.1621	15.0496
	TCGA-BK-A6W4	0.4528	0.5472	0	5.46404	13.4789
	TCGA-BS-A0T9	0.830469	0.169531	1	8.42034	16.2701
	TCGA-BS-A0TA	0.591238	0.408762	4	17.9328	17.761
	TCGA-BS-A0TC	0.425397	0.574603	3	3.37181	15.0654
	TCGA-BS-A0TD	0.219846	0.780154	2	2.63065	14.8773
	TCGA-BS-A0TE	0.595103	0.404897	46	21.2716	17.9549
	TCGA-BS-A0TI	0.498246	0.501754	63	21.7943	17.4819
	TCGA-BS-A0TJ	0.638905	0.361095	0	6.99232	15.816
	TCGA-BS-A0U5	0.501862	0.498138	7	4.94623	14.5682
	TCGA-BS-A0U7	0.404148	0.595852	1	3.31737	14.964
	TCGA-BS-A0U8	0.590248	0.409752	0	5.2445	14.4986
	TCGA-BS-A0U9	0.614963	0.385037	43	17.4324	16.1015
	TCGA-BS-A0UA	0.572906	0.427094	9	3.21377	14.5155
	TCGA-BS-A0UF	0.57023	0.42977	0	17.4637	15.1914
	TCGA-BS-A0UJ	0.641892	0.358108	0	7.50491	14.8204
	TCGA-BS-A0UL	0.460428	0.539572	1	4.7326	14.0763
	TCGA-BS-A0UM	0.671663	0.328337	0	11.7565	14.6403
	TCGA-BS-A0UT	0.661754	0.338247	3	12.0656	14.5235
	TCGA-BS-A0UV	0.891213	0.108787	3	47.0044	18.8608
	TCGA-BS-A0V4	0.522007	0.477993	4	1.95392	14.5813
	TCGA-BS-A0V6	0.598528	0.401472	0	7.51628	14.7825
	TCGA-BS-A0V7	0.430668	0.569332	16	3.49123	15.2588
	TCGA-BS-A0V8	0.46664	0.53336	45	16.1661	16.2728
	TCGA-BS-A0VI	0.184471	0.815529	6	5.36135	15.754
	TCGA-BS-A0WQ	0.341507	0.658493	0	7.76891	15.0242
	TCGA-DF-A2KN	0.562003	0.437997	0	13.1196	14.604
	TCGA-DF-A2KR	0.643063	0.356937	78	34.8099	15.143
	TCGA-DF-A2KS	0.753204	0.246796	74	43.2282	15.3856
	TCGA-DF-A2KU	0.707263	0.292737	2	37.2715	14.9413
	TCGA-DF-A2KV	0.531146	0.468854	1	11.1539	14.6396
	TCGA-DF-A2KZ	0.671916	0.328084	3	38.3477	15.0588
	TCGA-DF-A2L0	0.721707	0.278293	41	41.2308	15.4336
	TCGA-E6-A1LX	0.594642	0.405358	0	11.9626	16.4826
	TCGA-E6-A1LZ	0.559681	0.440319	47	18.6004	15.5266
	TCGA-E6-A2P8	0.426121	0.573879	0	8.47298	15.0465
	TCGA-E6-A8L9	0.643742	0.356258	48	13.2668	16.417
	TCGA-EC-A1NJ	0.342663	0.657337	6	11.2576	14.823
	TCGA-EC-A1QX	0.364261	0.635739	4	9.54892	15.2745
	TCGA-EC-A24G	0.266809	0.733191	0	5.47829	13.9227
	TCGA-EO-A1Y5	0.617869	0.382131	50	47.4372	15.0599
	TCGA-EO-A1Y7	0.672573	0.327427	30	18.7831	15.2972
	TCGA-EO-A1Y8	0.534283	0.465717	32	29.1943	14.6197
	TCGA-EO-A22R	0.750024	0.249976	0	25.3034	14.7273
	TCGA-EO-A22S	0.531931	0.468069	3	16.3219	14.119
	TCGA-EO-A22T	0.752138	0.247862	7	25.6995	14.716
	TCGA-EO-A22U	0.572245	0.427755	0	12.5521	14.8896
	TCGA-EO-A22X	0.810445	0.189555	8	37.1622	15.8749
	TCGA-EO-A22Y	0.622093	0.377907	4	10.2928	14.4388
	TCGA-EO-A2CG	0.540844	0.459156	40	21.9035	14.8516
	TCGA-EO-A2CH	0.642901	0.357099	35	27.7427	15.1612
	TCGA-EO-A3AS	0.819464	0.180536	72	41.8596	15.6098
	TCGA-EO-A3AU	0.625276	0.374724	3	17.6279	15.5071
	TCGA-EO-A3AV	0.762163	0.237837	0	25.7974	16.0763
	TCGA-EO-A3AY	0.789066	0.210934	3	28.7095	15.7028
	TCGA-EO-A3AZ	0.897074	0.102926	11	60.8032	16.1812
	TCGA-EO-A3B0	0.655488	0.344512	2	30.8991	15.6266
	TCGA-EO-A3B1	0.739925	0.260075	46	33.6671	15.9374
	TCGA-EO-A3KU	0.554507	0.445493	34	30.7329	14.2634
	TCGA-EO-A3KW	0.483459	0.516541	39	13.3854	14.3695
	TCGA-EO-A3KX	0.343651	0.656348	1	6.68501	15.2255
	TCGA-EO-A3L0	0.35976	0.64024	2	11.443	15.136
	TCGA-H5-A2HR	0.490643	0.509357	43	21.7562	13.7117
	TCGA-K6-A3WQ	0.68644	0.31356	54	37.7869	16.1024
	TCGA-PG-A5BC	0.427816	0.572184	49	18.4791	14.0465
	TCGA-PG-A6IB	0.613996	0.386004	0	17.3133	15.7106
	TCGA-PG-A7D5	0.775203	0.224797	48	31.4071	15.0203
	TCGA-PG-A914	0.646811	0.353189	62	28.9718	14.6497
	TCGA-PG-A916	0.215036	0.784964	3	6.68089	15.0744
	TCGA-PG-A917	0.358647	0.641353	9	8.39385	14.5206
	TCGA-QS-A5YQ	0.453224	0.546776	0	3.26986	13.6066
	TCGA-QS-A5YR	0.561403	0.438598	3	18.6485	13.7017
	TCGA-QS-A744	0.353912	0.646088	4	11.6855	14.1953
	TCGA-QS-A8F1	0.423928	0.576072	40	35.113	13.8466
	TCGA-SJ-A6ZI	0.353283	0.646717	4	5.03372	15.2583
	TCGA-SJ-A6ZJ	0.26845	0.73155	0	7.25072	14.8865
	C3L-00006	0.507378	0.492622	0	0.112829	0.153498
	C3L-00008	0.22929	0.77071	2	0.036839	0.167427
	C3L-00032	0.25113	0.74887	5	0.062838	0.159897
	C3L-00090	0.438567	0.561433	5	0.275209	0.163859
	C3L-00098	0.855706	0.144294	38	0.513919	0.195389
	C3L-00136	0.521029	0.478971	9	0.112001	0.162368
	C3L-00137	0.600457	0.399543	3	0.167434	0.160565
	C3L-00143	0.305345	0.694656	5	0.103925	0.176523
	C3L-00145	0.357236	0.642764	4	0.117123	0.170074
	C3L-00156	0.517445	0.482555	0	0.064275	0.173682
	C3L-00157	0.858714	0.141286	62	0.538376	0.194999
	C3L-00161	0.345489	0.654511	2	0.097312	0.175918
	C3L-00356	0.785753	0.214247	49	0.36638	0.188748
	C3L-00358	0.873661	0.126339	67	0.593761	0.189247
	C3L-00361	0.277186	0.722814	4	0.051871	0.159161
	C3L-00362	0.426782	0.573218	17	0.059488	0.162676
	C3L-00413	0.525546	0.474454	4	0.251422	0.174013
	C3L-00449	0.417275	0.582725	9	0.103699	0.175419
	C3L-00563	0.577963	0.422037	4	0.140496	0.16526
	C3L-00586	0.278486	0.721514	1	0.056712	0.158093
	C3L-00601	0.491068	0.508932	5	0.149064	0.170255
	C3L-00605	0.55286	0.44714	5	0.182723	0.173315
	C3L-00767	0.237673	0.762327	1	0.062361	0.164866
	C3L-00769	0.414775	0.585225	6	0.078291	0.164017
	C3L-00770	0.21356	0.78644	0	0.030604	0.166328
	C3L-00771	0.521527	0.478473	4	0.068231	0.171452
	C3L-00780	0.380187	0.619813	1	0.166453	0.174271
	C3L-00781	0.388162	0.611838	4	0.230418	0.184666
	C3L-00905	0.917573	0.082427	36	0.491699	0.20087
	C3L-00918	0.512499	0.487501	2	0.105598	0.174259
	C3L-00921	0.427835	0.572165	9	0.149618	0.174555
	C3L-00932	0.243783	0.756217	4	0.04877	0.156696
	C3L-00938	0.312677	0.687323	1	0.068705	0.171114
	C3L-00942	0.289464	0.710536	2	0.071606	0.160652
	C3L-00946	0.310135	0.689865	5	0.13587	0.163689
	C3L-00947	0.31754	0.68246	3	0.088947	0.163629
	C3L-00949	0.475533	0.524467	1	0.075949	0.17223
	C3L-00961	0.396517	0.603483	1	0.125359	0.168427
	C3L-00963	0.512124	0.487876	24	0.335025	0.166833
	C3L-01246	0.707239	0.292761	40	0.409797	0.175011
	C3L-01247	0.618377	0.381623	0	0.319453	0.183998
	C3L-01248	0.387934	0.612066	0	0.151232	0.164627
	C3L-01249	0.528602	0.471398	4	0.16644	0.180831
	C3L-01252	0.461153	0.538847	2	0.108678	0.169772
	C3L-01253	0.4599	0.5401	1	0.08474	0.162318
	C3L-01256	0.473293	0.526707	2	0.073852	0.160992
	C3L-01257	0.264601	0.735399	8	0.053504	0.169284
	C3L-01275	0.515902	0.484099	3	0.155197	0.175337
	C3L-01282	0.456961	0.543039	3	0.141224	0.165213
	C3L-01304	0.223908	0.776092	6	0.075159	0.165421
	C3L-01307	0.359785	0.640215	9	0.106927	0.168229
	C3L-01311	0.434284	0.565716	0	0.144521	0.155331
	C3L-01312	0.292922	0.707078	3	0.109682	0.172122
	C3L-01744	0.34942	0.65058	2	0.097712	0.163305
	C3L-01925	0.58627	0.41373	36	0.51598	0.186467
	C3N-00151	0.475061	0.524939	0	0.103577	0.176951
	C3N-00200	0.565292	0.434708	0	0.333412	0.189523
	C3N-00321	0.481855	0.518145	9	0.098206	0.176604
	C3N-00322	0.492698	0.507302	5	0.153286	0.175151
	C3N-00323	0.572667	0.427333	10	0.244178	0.179509
	C3N-00324	0.487864	0.512135	2	0.062366	0.176514
	C3N-00326	0.461993	0.538007	0	0.053434	0.172245
	C3N-00328	0.649485	0.350515	13	0.305785	0.181061
	C3N-00333	0.454282	0.545718	9	0.13255	0.173829
	C3N-00334	0.460077	0.539923	7	0.103767	0.174471
	C3N-00335	0.476168	0.523832	5	0.260886	0.181657
	C3N-00337	0.474105	0.525895	10	0.178022	0.182971
	C3N-00339	0.481446	0.518554	19	0.207456	0.180312
	C3N-00340	0.791019	0.208981	38	0.479827	0.189569
	C3N-00377	0.461466	0.538534	2	0.104894	0.179654
	C3N-00379	0.459571	0.540429	2	0.072667	0.181447
	C3N-00383	0.289834	0.710166	1	0.067909	0.174317
	C3N-00386	0.437725	0.562275	0	0.067185	0.179493
	C3N-00388	0.400404	0.599596	4	0.0587	0.176164
	C3N-00389	0.578228	0.421772	4	0.176157	0.182547
	C3N-00729	0.535925	0.464075	14	0.17794	0.179684
	C3N-00734	0.257383	0.742617	6	0.071466	0.169323
	C3N-00743	0.296798	0.703202	4	0.067388	0.163503
	C3N-00836	0.504177	0.495823	0	0.37957	0.184213
	C3N-00847	0.402759	0.597241	3	0.075726	0.170279
	C3N-00848	0.464371	0.535629	6	0.079591	0.175975
	C3N-00850	0.255777	0.744223	4	0.052515	0.170252
	C3N-00858	0.428536	0.571464	3	0.080287	0.18172
	C3N-00866	0.383905	0.616096	6	0.059707	0.172804
	C3N-00880	0.507588	0.492412	4	0.123768	0.184385
	C3N-01003	0.351758	0.648242	1	0.21821	0.170363
	C3N-01211	0.50528	0.49472	1	0.163483	0.186122
	C3N-01212	0.309648	0.690353	1	0.068783	0.179136
	C3N-01217	0.221963	0.778037	6	0.030937	0.168104
	C3N-01219	0.699109	0.300891	8	0.139174	0.19522
	C3N-01267	0.414807	0.585193	5	0.080028	0.177749
	C3N-01346	0.508823	0.491177	24	0.236614	0.170379
	C3N-01349	0.669113	0.330887	22	0.322104	0.186123
	C3N-01510	0.517254	0.482746	3	0.199457	0.176865
	C3N-01520	0.493857	0.506143	1	0.074103	0.185138
	C3N-01521	0.757684	0.242316	29	0.357771	0.199445
	C3N-01537	0.577127	0.422873	11	0.42018	0.190052
	C3N-01802	0.620295	0.379705	29	0.603163	0.18518
	C3N-01825	0.576728	0.423272	0	0.1871	0.176572

## Sheet: Figure 3
Figure 3b
		TCGA-BRCA	TCGA-CRC	TCGA-LIHC	TCGA-LUAD	TCGA-LUSC	TCGA-STAD	TCGA-UCEC
	TIL Regional Fraction	0.06	-0.03		0.04	0.04	-0.01	0.04
	Proliferation	0.04	0.01	0.09	0.04	0	0.17	0.04
	Leukocyte Fraction	0.1	0.02	0.01	0.02	-0.01	-0.03	0.04
	LISS	0.1	0.02	0.1	0.04	0.05	0.07	0.06
	Stromal Fraction	0.05	0.07	0.04	0.01	0.01	0.01	0.06

## Sheet: Figure 4
Figure 4a
	feature	HR	L	H	P-val	n
	TIL RF	0.63	0.47	0.83	0.00108	2297
	Proliferation	1.16	0.81	1.66	0.41	2297
	SF	0.96	0.57	1.59	0.86	2297
	LF	0.48	0.31	0.75	0.00106	2297
	LISS	0.9	0.61	1.33	0.58	2297
Figure 4c
	feature	HR	L	H	P-val	n
	TIL RF	0.125867	0.0355122	0.446117	0.00133	2297
	Proliferation	1.82485	0.720454	4.6222	0.2	2297
	SF	0.505188	0.228663	1.11612	0.09	2297
	LF	0.101485	0.0447366	0.230219	4.39e-08	2297
	LISS	0.143804	0.060061	0.344308	1.34e-05	2297
Figure 4b
		estimate	conf.low	conf.high	p.value	n
	TIL RF	0.881988	0.664218	1.17116	0.385418	2297
	Proliferation	1.43701	1.00089	2.06317	0.0494369	2297
	SF	1.03114	0.619354	1.7167	0.906148	2297
	LF	0.787071	0.504596	1.22768	0.291141	2297
	LISS	1.06593	0.717675	1.58319	0.751735	2297
	factor(STAGE)2	1.27304	1.04729	1.54744	0.0153522	2297
	factor(STAGE)3	1.59558	1.31718	1.93282	1.78834e-06	2297
	factor(STAGE)4	7.92421	6.45999	9.72032	9.32051e-88	2297
	AGE	1.05049	1.04389	1.05714	6.38584e-53	2297
	GENDERmale	1.02642	0.910582	1.15699	0.669516	2297
Figure 4d
		estimate	conf.low	conf.high	p.value	n
	TIL RF	0.369762	0.108031	1.2656	0.113019	2297
	Proliferation	1.63601	0.65517	4.08523	0.291746	2297
	SF	0.556092	0.24995	1.2372	0.150355	2297
	LF	0.263715	0.116697	0.595952	0.00135409	2297
	LISS	0.318281	0.13356	0.758484	0.0097696	2297
	factor(STAGE)2	1.28407	1.05624	1.56106	0.0121088	2297
	factor(STAGE)3	1.60226	1.32276	1.94081	1.43558e-06	2297
	factor(STAGE)4	7.93244	6.47301	9.72094	1.14234e-88	2297
	AGE	1.05047	1.04387	1.05712	7.02795e-53	2297
	GENDERmale	1.02118	0.905733	1.15135	0.732019	2297

## Sheet: Suppl. Fig. 1
Suppl. Fig. 1a
	local_idx	PATIENT	HRD_sum_us	pred	loss	pred_s
	0	C3L-00001	38	0.395717	1414.08	32.4488
	1	C3L-00009	27	0.391088	708.034	32.0692
	2	C3L-00080	56	0.393977	3092.03	32.3061
	3	C3L-00083	1	0.383614	0.37999	31.4564
	4	C3L-00093	18	0.382149	310.389	31.3362
	5	C3L-00094	29	0.384745	818.833	31.5491
	6	C3L-00095	1	0.390554	0.371454	32.0255
	7	C3L-00140	10	0.379129	92.5612	31.0886
	8	C3L-00144	36	0.389034	1268.14	31.9008
	9	C3L-00263	1	0.387669	0.374994	31.7889
	10	C3L-00279	0	0.385883	0.14894	31.6424
	11	C3L-00368	23	0.383242	511.518	31.4259
	12	C3L-00412	0	0.386497	0.149439	31.6928
	13	C3L-00422	15	0.379894	213.748	31.1513
	14	C3L-00510	21	0.387259	424.885	31.7553
	15	C3L-00604	27	0.389705	708.108	31.9558
	16	C3L-00893	8	0.383319	58.0139	31.4322
	17	C3L-00913	19	0.393239	346.212	32.2456
	18	C3L-00973	0	0.387822	0.150442	31.8014
	19	C3L-01330	26	0.381876	656.288	31.3138
	20	C3L-01632	3	0.392208	6.80062	32.1611
	21	C3L-01682	3	0.382252	6.85266	31.3447
	22	C3L-01683	0	0.386307	0.149284	31.6772
	23	C3L-01862	13	0.389533	159.024	31.9417
	24	C3L-01889	6	0.375437	31.6358	30.7859
	25	C3L-01890	8	0.387271	57.9537	31.7562
	26	C3L-01924	24	0.392447	557.317	32.1806
	27	C3L-02219	29	0.388395	818.624	31.8484
	28	C3L-02345	20	0.400028	384.159	32.8023
	29	C3L-02348	7	0.376647	43.8689	30.8851
	30	C3L-02350	1	0.384862	0.378429	31.5587
	31	C3L-02365	43	0.402303	1814.56	32.9888
	32	C3L-02508	2	0.381104	2.62086	31.2505
	33	C3L-02549	3	0.374234	6.8947	30.6872
	34	C3N-00167	15	0.387123	213.536	31.7441
	35	C3N-00169	15	0.39706	213.246	32.5589
	36	C3N-00175	34	0.394595	1129.32	32.3568
	37	C3N-00180	34	0.404341	1128.67	33.156
	38	C3N-00199	36	0.396661	1267.6	32.5262
	39	C3N-00203	36	0.404272	1267.06	33.1503
	40	C3N-00217	26	0.395814	655.574	32.4567
	41	C3N-00223	7	0.392476	43.6594	32.1831
	42	C3N-00293	0	0.390583	0.152602	32.0278
	43	C3N-00294	22	0.394567	466.795	32.3545
	44	C3N-00433	0	0.386531	0.149422	31.6956
	45	C3N-00545	0	0.38774	0.150379	31.7947
	46	C3N-00546	21	0.401584	424.295	32.9299
	47	C3N-00547	45	0.397221	1989.41	32.5721
	48	C3N-00549	51	0.409758	2559.37	33.6001
	49	C3N-00550	21	0.382856	425.067	31.3942
	50	C3N-00551	30	0.398333	876.259	32.6633
	51	C3N-00552	5	0.396073	21.1962	32.478
	52	C3N-00556	23	0.401746	510.681	32.9432
	53	C3N-00559	26	0.390904	655.826	32.0542
	54	C3N-00560	71	0.402849	4983.96	33.0336
	55	C3N-00572	25	0.387728	605.764	31.7937
	56	C3N-00574	49	0.391077	2362.83	32.0684
	57	C3N-00578	24	0.38949	557.456	31.9382
	58	C3N-00579	16	0.395949	243.486	32.4678
	59	C3N-00580	61	0.39583	3672.86	32.4581
	60	C3N-00704	24	0.385706	557.635	31.6279
	61	C3N-00737	30	0.399876	876.167	32.7898
	62	C3N-00738	0	0.387442	0.150156	31.7703
	63	C3N-00959	0	0.386413	0.149368	31.6858
	64	C3N-01016	44	0.398767	1901.07	32.6989
	65	C3N-01021	22	0.390605	466.966	32.0296
	66	C3N-01023	37	0.399615	1339.59	32.7685
	67	C3N-01024	35	0.391825	1197.73	32.1296
	68	C3N-01030	25	0.398504	605.234	32.6773
	69	C3N-01071	29	0.400366	817.939	32.83
	70	C3N-01072	25	0.393311	605.489	32.2515
	71	C3N-01074	37	0.404558	1339.23	33.1737
	72	C3N-01405	42	0.404956	1730.15	33.2064
	73	C3N-01410	41	0.400701	1648.3	32.8574
	74	C3N-01413	27	0.397215	707.708	32.5716
	75	C3N-01414	16	0.392147	243.605	32.1561
	76	C3N-01416	23	0.386525	511.369	31.695
	77	C3N-01488	11	0.399942	112.361	32.7953
	78	C3N-01489	38	0.39638	1414.03	32.5031
	79	C3N-01799	2	0.391389	2.58766	32.0939
	80	C3N-01823	30	0.394987	876.457	32.3889
	81	C3N-01842	35	0.394852	1197.52	32.3779
	82	C3N-02000	27	0.384837	708.367	31.5566
	83	C3N-02002	39	0.383443	1491.24	31.4423
	84	C3N-02003	15	0.401863	213.106	32.9528
	85	C3N-02067	16	0.383272	243.882	31.4283
	86	C3N-02087	0	0.393252	0.154674	32.2467
	87	C3N-02089	51	0.400396	2560.32	32.8324
	88	C3N-02145	34	0.386682	1129.86	31.708
	89	C3N-02149	22	0.398115	466.642	32.6454
	90	C3N-02155	43	0.400931	1814.68	32.8763
	91	C3N-02158	7	0.390664	43.6833	32.0344
	92	C3N-02379	43	0.398728	1814.87	32.6957
	93	C3N-02380	25	0.377743	606.256	30.9749
	94	C3N-02421	14	0.386304	185.333	31.6769
	95	C3N-02422	25	0.383248	605.985	31.4263
	96	C3N-02423	24	0.388353	557.51	31.8449
	97	C3N-02424	4	0.400053	12.9596	32.8043
	98	C3N-02433	28	0.384946	762.591	31.5656
	99	C3N-02529	34	0.388148	1129.76	31.8281
	100	C3N-02572	36	0.383442	1268.54	31.4423
	101	C3N-02582	51	0.40017	2560.34	32.8139
	102	C3N-02586	7	0.375518	43.8838	30.7924
	103	C3N-02587	3	0.385662	6.8348	31.6243
	104	C3N-02588	20	0.391585	384.49	32.11
	105	C3N-02729	42	0.39218	1731.21	32.1587
Suppl. Fig. 1c
	local_idx	PATIENT	HRD_sum_us	pred	loss	pred_s
	0	C3L-00001	38	0.393324	1414.26	32.2526
	1	C3L-00009	27	0.405881	707.248	33.2823
	2	C3L-00080	56	0.440639	3086.84	36.1324
	3	C3L-00083	1	0.331579	0.447266	27.1895
	4	C3L-00093	18	0.323639	312.454	26.5384
	5	C3L-00094	29	0.396958	818.135	32.5506
	6	C3L-00095	1	0.373915	0.392456	30.661
	7	C3L-00140	10	0.248407	95.096	20.3694
	8	C3L-00144	36	0.325924	1272.64	26.7258
	9	C3L-00263	1	0.393152	0.36845	32.2384
	10	C3L-00279	0	0.388239	0.150892	31.8356
	11	C3L-00368	23	0.330795	513.893	27.1252
	12	C3L-00412	0	0.327774	0.107719	26.8775
	13	C3L-00422	15	0.317861	215.566	26.0646
	14	C3L-00510	21	0.370064	425.595	30.3453
	15	C3L-00604	27	0.35663	709.869	29.2437
	16	C3L-00893	8	0.303714	59.2335	24.9046
	17	C3L-00913	19	0.381011	346.668	31.2429
	18	C3L-00973	0	0.300736	0.091085	24.6603
	19	C3L-01330	26	0.321918	659.364	26.3973
	20	C3L-01632	3	0.332389	7.11655	27.2559
	21	C3L-01682	3	0.302606	7.27665	24.8137
	22	C3L-01683	0	0.301032	0.092551	24.6846
	23	C3L-01862	13	0.307005	161.113	25.1744
	24	C3L-01889	6	0.238806	33.193	19.5821
	25	C3L-01890	8	0.297958	59.3231	24.4326
	26	C3L-01924	24	0.379209	557.942	31.0952
	27	C3L-02219	29	0.36391	820.026	29.8406
	28	C3L-02345	20	0.418279	383.444	34.2989
	29	C3L-02348	7	0.249112	45.5763	20.4272
	30	C3L-02350	1	0.281716	0.517676	23.1008
	31	C3L-02365	43	0.430655	1812.15	35.3137
	32	C3L-02508	2	0.270063	2.99443	22.1452
	33	C3L-02549	3	0.192391	7.88625	15.776
	34	C3N-00167	15	0.314479	215.665	25.7873
	35	C3N-00169	15	0.432018	212.227	35.4255
	36	C3N-00175	34	0.4333	1126.72	35.5306
	37	C3N-00180	34	0.545891	1119.18	44.7631
	38	C3N-00199	36	0.447911	1263.95	36.7287
	39	C3N-00203	36	0.459944	1263.1	37.7154
	40	C3N-00217	26	0.41525	654.58	34.0505
	41	C3N-00223	7	0.360247	44.0864	29.5402
	42	C3N-00293	0	0.47273	0.223823	38.7638
	43	C3N-00294	22	0.517736	461.488	42.4543
	44	C3N-00433	0	0.390486	0.153351	32.0199
	45	C3N-00545	0	0.380956	0.1452	31.2384
	46	C3N-00546	21	0.468492	421.543	38.4163
	47	C3N-00547	45	0.41468	1987.85	34.0037
	48	C3N-00549	51	0.561979	2544	46.0823
	49	C3N-00550	21	0.329992	427.25	27.0593
	50	C3N-00551	30	0.48239	871.291	39.5559
	51	C3N-00552	5	0.42458	20.9346	34.8156
	52	C3N-00556	23	0.444759	508.739	36.4702
	53	C3N-00559	26	0.430755	653.787	35.3219
	54	C3N-00560	71	0.512869	4968.44	42.0553
	55	C3N-00572	25	0.30839	609.676	25.288
	56	C3N-00574	49	0.372779	2364.61	30.5678
	57	C3N-00578	24	0.284078	562.446	23.2944
	58	C3N-00579	16	0.415554	242.875	34.0754
	59	C3N-00580	61	0.450415	3666.25	36.934
	60	C3N-00704	24	0.377078	558.043	30.9204
	61	C3N-00737	30	0.493797	870.617	40.4913
	62	C3N-00738	0	0.327836	0.1083	26.8825
	63	C3N-00959	0	0.314759	0.099828	25.8103
	64	C3N-01016	44	0.442243	1897.28	36.2639
	65	C3N-01021	22	0.361424	468.228	29.6368
	66	C3N-01023	37	0.505369	1331.86	41.4403
	67	C3N-01024	35	0.413138	1196.25	33.8773
	68	C3N-01030	25	0.444391	602.978	36.4401
	69	C3N-01071	29	0.47089	813.911	38.613
	70	C3N-01072	25	0.437255	603.329	35.8549
	71	C3N-01074	37	0.561548	1327.76	46.047
	72	C3N-01405	42	0.5531	1717.85	45.3542
	73	C3N-01410	41	0.50068	1640.2	41.0558
	74	C3N-01413	27	0.437345	705.575	35.8623
	75	C3N-01414	16	0.444148	241.986	36.4202
	76	C3N-01416	23	0.366715	512.266	30.0706
	77	C3N-01488	11	0.470689	110.867	38.5965
	78	C3N-01489	38	0.430129	1411.5	35.2706
	79	C3N-01799	2	0.386309	2.60419	31.6774
	80	C3N-01823	30	0.443404	873.594	36.3591
	81	C3N-01842	35	0.457779	1193.17	37.5378
	82	C3N-02000	27	0.362187	709.573	29.6993
	83	C3N-02002	39	0.378717	1491.6	31.0548
	84	C3N-02003	15	0.461144	211.379	37.8138
	85	C3N-02067	16	0.382603	243.903	31.3734
	86	C3N-02087	0	0.415561	0.173335	34.076
	87	C3N-02089	51	0.488519	2551.41	40.0585
	88	C3N-02145	34	0.33944	1133.03	27.8341
	89	C3N-02149	22	0.436556	464.983	35.7976
	90	C3N-02155	43	0.566079	1800.64	46.4185
	91	C3N-02158	7	0.365969	44.0108	30.0095
	92	C3N-02379	43	0.440123	1811.34	36.0901
	93	C3N-02380	25	0.284986	610.832	23.3689
	94	C3N-02421	14	0.356051	186.157	29.1962
	95	C3N-02422	25	0.307181	609.736	25.1889
	96	C3N-02423	24	0.423225	555.865	34.7044
	97	C3N-02424	4	0.412023	12.8743	33.7859
	98	C3N-02433	28	0.35683	764.145	29.2601
	99	C3N-02529	34	0.414575	1127.98	33.9952
	100	C3N-02572	36	0.385982	1268.36	31.6506
	101	C3N-02582	51	0.440521	2556.26	36.1228
	102	C3N-02586	7	0.240871	45.6871	19.7514
	103	C3N-02587	3	0.268405	7.46324	22.0092
	104	C3N-02588	20	0.387046	384.669	31.7378
	105	C3N-02729	42	0.411785	1729.58	33.7663

## Sheet: Suppl. Fig. 2
Suppl. Fig 2a-f
	local_idx	PATIENT	HRD_Binary_us_MUT	HRD_Binary_us_WT	loss	Gene	Alteration	HRD_sum_us	pred	Sample ID	Study ID	MSI	MSS	TMBH	TMBL	Type	status
	0	TCGA-A1-A0SD	0.352679	0.647322	0.556656	BRCA1_somatic	WT
	1	TCGA-A1-A0SD	0.352679	0.647322	0.556656	BRCA1_germline	WT
	2	TCGA-A1-A0SD	0.352679	0.647322	0.556656	BRCA2_somatic	WT
	3	TCGA-A1-A0SD	0.352679	0.647322	0.556656	BRCA2_germline	WT
	4	TCGA-A1-A0SE	0.379547	0.620453	0.581468	BRCA1_somatic	WT
	5	TCGA-A1-A0SE	0.379547	0.620453	0.581468	BRCA1_germline	WT
	6	TCGA-A1-A0SE	0.379547	0.620453	0.581468	BRCA2_somatic	WT
	7	TCGA-A1-A0SE	0.379547	0.620453	0.581468	BRCA2_germline	WT
	8	TCGA-A1-A0SF	0.418009	0.581991	0.620148	BRCA1_somatic	WT
	9	TCGA-A1-A0SF	0.418009	0.581991	0.620148	BRCA1_germline	WT
	10	TCGA-A1-A0SF	0.418009	0.581991	0.620148	BRCA2_somatic	WT
	11	TCGA-A1-A0SF	0.418009	0.581991	0.620148	BRCA2_germline	WT
	12	TCGA-A1-A0SH	0.435167	0.564833	0.631075	BRCA1_somatic	WT
	13	TCGA-A1-A0SH	0.435167	0.564833	0.631075	BRCA1_germline	WT
	14	TCGA-A1-A0SH	0.435167	0.564833	0.631075	BRCA2_somatic	WT
	15	TCGA-A1-A0SH	0.435167	0.564833	0.631075	BRCA2_germline	WT
	16	TCGA-A1-A0SI	0.464737	0.535263	0.659837	BRCA1_somatic	WT
	17	TCGA-A1-A0SI	0.464737	0.535263	0.659837	BRCA1_germline	WT
	18	TCGA-A1-A0SI	0.464737	0.535263	0.659837	BRCA2_somatic	WT
	19	TCGA-A1-A0SI	0.464737	0.535263	0.659837	BRCA2_germline	WT
	20	TCGA-A1-A0SJ	0.224689	0.775311	0.456139	BRCA1_somatic	WT
	21	TCGA-A1-A0SJ	0.224689	0.775311	0.456139	BRCA1_germline	WT
	22	TCGA-A1-A0SJ	0.224689	0.775311	0.456139	BRCA2_somatic	WT
	23	TCGA-A1-A0SJ	0.224689	0.775311	0.456139	BRCA2_germline	WT
	24	TCGA-A1-A0SM	0.288483	0.711517	0.503959	BRCA1_somatic	WT
	25	TCGA-A1-A0SM	0.288483	0.711517	0.503959	BRCA1_germline	WT
	26	TCGA-A1-A0SM	0.288483	0.711517	0.503959	BRCA2_somatic	WT
	27	TCGA-A1-A0SM	0.288483	0.711517	0.503959	BRCA2_germline	WT
	28	TCGA-A1-A0SN	0.502707	0.497293	0.697543	BRCA1_somatic	WT
	29	TCGA-A1-A0SN	0.502707	0.497293	0.697543	BRCA1_germline	WT
	30	TCGA-A1-A0SN	0.502707	0.497293	0.697543	BRCA2_somatic	WT
	31	TCGA-A1-A0SN	0.502707	0.497293	0.697543	BRCA2_germline	WT
	32	TCGA-A1-A0SP	0.712252	0.287748	0.928952	BRCA1_somatic	WT
	33	TCGA-A1-A0SP	0.712252	0.287748	0.928952	BRCA1_germline	WT
	34	TCGA-A1-A0SP	0.712252	0.287748	0.928952	BRCA2_somatic	WT
	35	TCGA-A1-A0SP	0.712252	0.287748	0.928952	BRCA2_germline	WT
	36	TCGA-A7-A0CD	0.319954	0.680046	0.529222	BRCA1_somatic	WT
	37	TCGA-A7-A0CD	0.319954	0.680046	0.529222	BRCA1_germline	WT
	38	TCGA-A7-A0CD	0.319954	0.680046	0.529222	BRCA2_somatic	WT
	39	TCGA-A7-A0CD	0.319954	0.680046	0.529222	BRCA2_germline	WT
	40	TCGA-A7-A0CE	0.89961	0.10039	0.371343	BRCA1_somatic	WT
	41	TCGA-A7-A0CE	0.89961	0.10039	0.371343	BRCA1_germline	WT
	42	TCGA-A7-A0CE	0.89961	0.10039	0.371343	BRCA2_somatic	WT
	43	TCGA-A7-A0CE	0.89961	0.10039	0.371343	BRCA2_germline	MUT
	44	TCGA-A7-A0CG	0.533802	0.466198	0.727521	BRCA1_somatic	WT
	45	TCGA-A7-A0CG	0.533802	0.466198	0.727521	BRCA1_germline	WT
	46	TCGA-A7-A0CG	0.533802	0.466198	0.727521	BRCA2_somatic	WT
	47	TCGA-A7-A0CG	0.533802	0.466198	0.727521	BRCA2_germline	WT
	48	TCGA-A7-A0CH	0.37271	0.62729	0.573937	BRCA1_somatic	WT
	49	TCGA-A7-A0CH	0.37271	0.62729	0.573937	BRCA1_germline	WT
	50	TCGA-A7-A0CH	0.37271	0.62729	0.573937	BRCA2_somatic	WT
	51	TCGA-A7-A0CH	0.37271	0.62729	0.573937	BRCA2_germline	WT
	52	TCGA-A7-A0CJ	0.819506	0.180494	0.423838	BRCA1_somatic	WT
	53	TCGA-A7-A0CJ	0.819506	0.180494	0.423838	BRCA1_germline	WT
	54	TCGA-A7-A0CJ	0.819506	0.180494	0.423838	BRCA2_somatic	WT
	55	TCGA-A7-A0CJ	0.819506	0.180494	0.423838	BRCA2_germline	WT
	56	TCGA-A7-A0DA	0.510079	0.489921	0.683119	BRCA1_somatic	WT
	57	TCGA-A7-A0DA	0.510079	0.489921	0.683119	BRCA1_germline	WT
	58	TCGA-A7-A0DA	0.510079	0.489921	0.683119	BRCA2_somatic	WT
	59	TCGA-A7-A0DA	0.510079	0.489921	0.683119	BRCA2_germline	WT
	60	TCGA-A7-A0DB	0.361148	0.638852	0.563904	BRCA1_somatic	WT
	61	TCGA-A7-A0DB	0.361148	0.638852	0.563904	BRCA1_germline	WT
	62	TCGA-A7-A0DB	0.361148	0.638852	0.563904	BRCA2_somatic	WT
	63	TCGA-A7-A0DB	0.361148	0.638852	0.563904	BRCA2_germline	WT
	64	TCGA-A7-A13D	0.910625	0.089375	1.18581	BRCA1_somatic	WT
	65	TCGA-A7-A13D	0.910625	0.089375	1.18581	BRCA1_germline	WT
	66	TCGA-A7-A13D	0.910625	0.089375	1.18581	BRCA2_somatic	WT
	67	TCGA-A7-A13D	0.910625	0.089375	1.18581	BRCA2_germline	WT
	68	TCGA-A7-A13E	0.579717	0.420283	0.776038	BRCA1_somatic	WT
	69	TCGA-A7-A13E	0.579717	0.420283	0.776038	BRCA1_germline	WT
	70	TCGA-A7-A13E	0.579717	0.420283	0.776038	BRCA2_somatic	WT
	71	TCGA-A7-A13E	0.579717	0.420283	0.776038	BRCA2_germline	WT
	72	TCGA-A7-A13F	0.329408	0.670592	0.537036	BRCA1_somatic	WT
	73	TCGA-A7-A13F	0.329408	0.670592	0.537036	BRCA1_germline	WT
	74	TCGA-A7-A13F	0.329408	0.670592	0.537036	BRCA2_somatic	WT
	75	TCGA-A7-A13F	0.329408	0.670592	0.537036	BRCA2_germline	WT
	76	TCGA-A7-A13G	0.181353	0.818647	0.424431	BRCA1_somatic	WT
	77	TCGA-A7-A13G	0.181353	0.818647	0.424431	BRCA1_germline	WT
	78	TCGA-A7-A13G	0.181353	0.818647	0.424431	BRCA2_somatic	WT
	79	TCGA-A7-A13G	0.181353	0.818647	0.424431	BRCA2_germline	WT
	80	TCGA-A7-A26E	0.260414	0.739586	0.481991	BRCA1_somatic	WT
	81	TCGA-A7-A26E	0.260414	0.739586	0.481991	BRCA1_germline	WT
	82	TCGA-A7-A26E	0.260414	0.739586	0.481991	BRCA2_somatic	WT
	83	TCGA-A7-A26E	0.260414	0.739586	0.481991	BRCA2_germline	WT
	84	TCGA-A7-A26F	0.825826	0.174174	1.07114	BRCA1_somatic	WT
	85	TCGA-A7-A26F	0.825826	0.174174	1.07114	BRCA1_germline	WT
	86	TCGA-A7-A26F	0.825826	0.174174	1.07114	BRCA2_somatic	WT
	87	TCGA-A7-A26F	0.825826	0.174174	1.07114	BRCA2_germline	WT
	88	TCGA-A7-A26G	0.396138	0.603862	0.802394	BRCA1_somatic	WT
	89	TCGA-A7-A26G	0.396138	0.603862	0.802394	BRCA1_germline	WT
	90	TCGA-A7-A26G	0.396138	0.603862	0.802394	BRCA2_somatic	WT
	91	TCGA-A7-A26G	0.396138	0.603862	0.802394	BRCA2_germline	WT
	92	TCGA-A7-A26H	0.565693	0.434307	0.760996	BRCA1_somatic	WT
	93	TCGA-A7-A26H	0.565693	0.434307	0.760996	BRCA1_germline	WT
	94	TCGA-A7-A26H	0.565693	0.434307	0.760996	BRCA2_somatic	WT
	95	TCGA-A7-A26H	0.565693	0.434307	0.760996	BRCA2_germline	WT
	96	TCGA-A7-A26J	0.147034	0.852967	0.401221	BRCA1_somatic	WT
	97	TCGA-A7-A26J	0.147034	0.852967	0.401221	BRCA1_germline	WT
	98	TCGA-A7-A26J	0.147034	0.852967	0.401221	BRCA2_somatic	WT
	99	TCGA-A7-A26J	0.147034	0.852967	0.401221	BRCA2_germline	WT
	100	TCGA-A7-A2KD	0.662599	0.337401	0.543709	BRCA1_somatic	WT
	101	TCGA-A7-A2KD	0.662599	0.337401	0.543709	BRCA1_germline	WT
	102	TCGA-A7-A2KD	0.662599	0.337401	0.543709	BRCA2_somatic	WT
	103	TCGA-A7-A2KD	0.662599	0.337401	0.543709	BRCA2_germline	WT
	104	TCGA-A7-A3IZ	0.368996	0.631004	0.5707	BRCA1_somatic	WT
	105	TCGA-A7-A3IZ	0.368996	0.631004	0.5707	BRCA1_germline	WT
	106	TCGA-A7-A3IZ	0.368996	0.631004	0.5707	BRCA2_somatic	WT
	107	TCGA-A7-A3IZ	0.368996	0.631004	0.5707	BRCA2_germline	WT
	108	TCGA-A7-A3J0	0.399212	0.600788	0.59743	BRCA1_somatic	WT
	109	TCGA-A7-A3J0	0.399212	0.600788	0.59743	BRCA1_germline	WT
	110	TCGA-A7-A3J0	0.399212	0.600788	0.59743	BRCA2_somatic	WT
	111	TCGA-A7-A3J0	0.399212	0.600788	0.59743	BRCA2_germline	WT
	112	TCGA-A7-A3J1	0.231627	0.768373	0.460362	BRCA1_somatic	WT
	113	TCGA-A7-A3J1	0.231627	0.768373	0.460362	BRCA1_germline	WT
	114	TCGA-A7-A3J1	0.231627	0.768373	0.460362	BRCA2_somatic	WT
	115	TCGA-A7-A3J1	0.231627	0.768373	0.460362	BRCA2_germline	WT
	116	TCGA-A7-A3RF	0.1531	0.8469	0.405247	BRCA1_somatic	WT
	117	TCGA-A7-A3RF	0.1531	0.8469	0.405247	BRCA1_germline	WT
	118	TCGA-A7-A3RF	0.1531	0.8469	0.405247	BRCA2_somatic	WT
	119	TCGA-A7-A3RF	0.1531	0.8469	0.405247	BRCA2_germline	WT
	120	TCGA-A7-A425	0.273575	0.726425	0.49214	BRCA1_somatic	WT
	121	TCGA-A7-A425	0.273575	0.726425	0.49214	BRCA1_germline	WT
	122	TCGA-A7-A425	0.273575	0.726425	0.49214	BRCA2_somatic	WT
	123	TCGA-A7-A425	0.273575	0.726425	0.49214	BRCA2_germline	WT
	124	TCGA-A7-A426	0.179413	0.820587	0.423091	BRCA1_somatic	WT
	125	TCGA-A7-A426	0.179413	0.820587	0.423091	BRCA1_germline	WT
	126	TCGA-A7-A426	0.179413	0.820587	0.423091	BRCA2_somatic	WT
	127	TCGA-A7-A426	0.179413	0.820587	0.423091	BRCA2_germline	WT
	128	TCGA-A7-A4SA	0.594071	0.405929	0.603494	BRCA1_somatic	WT
	129	TCGA-A7-A4SA	0.594071	0.405929	0.603494	BRCA1_germline	WT
	130	TCGA-A7-A4SA	0.594071	0.405929	0.603494	BRCA2_somatic	WT
	131	TCGA-A7-A4SA	0.594071	0.405929	0.603494	BRCA2_germline	WT
	132	TCGA-A7-A4SB	0.348407	0.651593	0.553001	BRCA1_somatic	WT
	133	TCGA-A7-A4SB	0.348407	0.651593	0.553001	BRCA1_germline	WT
	134	TCGA-A7-A4SB	0.348407	0.651593	0.553001	BRCA2_somatic	WT
	135	TCGA-A7-A4SB	0.348407	0.651593	0.553001	BRCA2_germline	WT
	136	TCGA-A7-A4SD	0.916006	0.083994	0.361285	BRCA1_somatic	WT
	137	TCGA-A7-A4SD	0.916006	0.083994	0.361285	BRCA1_germline	WT
	138	TCGA-A7-A4SD	0.916006	0.083994	0.361285	BRCA2_somatic	WT
	139	TCGA-A7-A4SD	0.916006	0.083994	0.361285	BRCA2_germline	WT
	140	TCGA-A7-A4SE	0.823654	0.176346	0.420979	BRCA1_somatic	WT
	141	TCGA-A7-A4SE	0.823654	0.176346	0.420979	BRCA1_germline	MUT
	142	TCGA-A7-A4SE	0.823654	0.176346	0.420979	BRCA2_somatic	WT
	143	TCGA-A7-A4SE	0.823654	0.176346	0.420979	BRCA2_germline	WT
	144	TCGA-A7-A4SF	0.627123	0.372877	0.828329	BRCA1_somatic	WT
	145	TCGA-A7-A4SF	0.627123	0.372877	0.828329	BRCA1_germline	WT
	146	TCGA-A7-A4SF	0.627123	0.372877	0.828329	BRCA2_somatic	WT
	147	TCGA-A7-A4SF	0.627123	0.372877	0.828329	BRCA2_germline	WT
	148	TCGA-A7-A56D	0.604398	0.395602	0.594188	BRCA1_somatic	WT
	149	TCGA-A7-A56D	0.604398	0.395602	0.594188	BRCA1_germline	WT
	150	TCGA-A7-A56D	0.604398	0.395602	0.594188	BRCA2_somatic	WT
	151	TCGA-A7-A56D	0.604398	0.395602	0.594188	BRCA2_germline	WT
	152	TCGA-A7-A5ZV	0.821813	0.178187	0.422246	BRCA1_somatic	WT
	153	TCGA-A7-A5ZV	0.821813	0.178187	0.422246	BRCA1_germline	WT
	154	TCGA-A7-A5ZV	0.821813	0.178187	0.422246	BRCA2_somatic	WT
	155	TCGA-A7-A5ZV	0.821813	0.178187	0.422246	BRCA2_germline	WT
	156	TCGA-A7-A5ZW	0.33252	0.66748	0.539627	BRCA1_somatic	WT
	157	TCGA-A7-A5ZW	0.33252	0.66748	0.539627	BRCA1_germline	WT
	158	TCGA-A7-A5ZW	0.33252	0.66748	0.539627	BRCA2_somatic	WT
	159	TCGA-A7-A5ZW	0.33252	0.66748	0.539627	BRCA2_germline	WT
	160	TCGA-A7-A5ZX	0.216981	0.783019	0.449655	BRCA1_somatic	WT
	161	TCGA-A7-A5ZX	0.216981	0.783019	0.449655	BRCA1_germline	WT
	162	TCGA-A7-A5ZX	0.216981	0.783019	0.449655	BRCA2_somatic	WT
	163	TCGA-A7-A5ZX	0.216981	0.783019	0.449655	BRCA2_germline	WT
	164	TCGA-A7-A6VV	0.412513	0.587487	0.784457	BRCA1_somatic	WT
	165	TCGA-A7-A6VV	0.412513	0.587487	0.784457	BRCA1_germline	WT
	166	TCGA-A7-A6VV	0.412513	0.587487	0.784457	BRCA2_somatic	WT
	167	TCGA-A7-A6VV	0.412513	0.587487	0.784457	BRCA2_germline	WT
	168	TCGA-A7-A6VW	0.699071	0.300929	0.513761	BRCA1_somatic	WT
	169	TCGA-A7-A6VW	0.699071	0.300929	0.513761	BRCA1_germline	WT
	170	TCGA-A7-A6VW	0.699071	0.300929	0.513761	BRCA2_somatic	WT
	171	TCGA-A7-A6VW	0.699071	0.300929	0.513761	BRCA2_germline	WT
	172	TCGA-A7-A6VX	0.39143	0.60857	0.8076	BRCA1_somatic	WT
	173	TCGA-A7-A6VX	0.39143	0.60857	0.8076	BRCA1_germline	WT
	174	TCGA-A7-A6VX	0.39143	0.60857	0.8076	BRCA2_somatic	WT
	175	TCGA-A7-A6VX	0.39143	0.60857	0.8076	BRCA2_germline	WT
	176	TCGA-A7-A6VY	0.858875	0.141125	0.397331	BRCA1_somatic	WT
	177	TCGA-A7-A6VY	0.858875	0.141125	0.397331	BRCA1_germline	WT
	178	TCGA-A7-A6VY	0.858875	0.141125	0.397331	BRCA2_somatic	WT
	179	TCGA-A7-A6VY	0.858875	0.141125	0.397331	BRCA2_germline	WT
	180	TCGA-A8-A06O	0.345701	0.654299	0.550705	BRCA1_somatic	WT
	181	TCGA-A8-A06O	0.345701	0.654299	0.550705	BRCA1_germline	WT
	182	TCGA-A8-A06O	0.345701	0.654299	0.550705	BRCA2_somatic	WT
	183	TCGA-A8-A06O	0.345701	0.654299	0.550705	BRCA2_germline	WT
	184	TCGA-A8-A06P	0.320281	0.679719	0.529491	BRCA1_somatic	WT
	185	TCGA-A8-A06P	0.320281	0.679719	0.529491	BRCA1_germline	WT
	186	TCGA-A8-A06P	0.320281	0.679719	0.529491	BRCA2_somatic	WT
	187	TCGA-A8-A06P	0.320281	0.679719	0.529491	BRCA2_germline	WT
	188	TCGA-A8-A06Q	0.171711	0.828289	0.417804	BRCA1_somatic	WT
	189	TCGA-A8-A06Q	0.171711	0.828289	0.417804	BRCA1_germline	WT
	190	TCGA-A8-A06Q	0.171711	0.828289	0.417804	BRCA2_somatic	WT
	191	TCGA-A8-A06Q	0.171711	0.828289	0.417804	BRCA2_germline	WT
	192	TCGA-A8-A06R	0.565523	0.434477	0.629769	BRCA1_somatic	WT
	193	TCGA-A8-A06R	0.565523	0.434477	0.629769	BRCA1_germline	WT
	194	TCGA-A8-A06R	0.565523	0.434477	0.629769	BRCA2_somatic	WT
	195	TCGA-A8-A06R	0.565523	0.434477	0.629769	BRCA2_germline	WT
	196	TCGA-A8-A06T	0.3526	0.6474	0.556571	BRCA1_somatic	WT
	197	TCGA-A8-A06T	0.3526	0.6474	0.556571	BRCA1_germline	WT
	198	TCGA-A8-A06T	0.3526	0.6474	0.556571	BRCA2_somatic	WT
	199	TCGA-A8-A06T	0.3526	0.6474	0.556571	BRCA2_germline	WT
	200	TCGA-A8-A06U	0.65625	0.34375	0.549055	BRCA1_somatic	WT
	201	TCGA-A8-A06U	0.65625	0.34375	0.549055	BRCA1_germline	WT
	202	TCGA-A8-A06U	0.65625	0.34375	0.549055	BRCA2_somatic	WT
	203	TCGA-A8-A06U	0.65625	0.34375	0.549055	BRCA2_germline	WT
	204	TCGA-A8-A06X	0.419016	0.580984	0.777407	BRCA1_somatic	WT
	205	TCGA-A8-A06X	0.419016	0.580984	0.777407	BRCA1_germline	WT
	206	TCGA-A8-A06X	0.419016	0.580984	0.777407	BRCA2_somatic	WT
	207	TCGA-A8-A06X	0.419016	0.580984	0.777407	BRCA2_germline	WT
	208	TCGA-A8-A06Y	0.577589	0.422411	0.773744	BRCA1_somatic	WT
	209	TCGA-A8-A06Y	0.577589	0.422411	0.773744	BRCA1_germline	WT
	210	TCGA-A8-A06Y	0.577589	0.422411	0.773744	BRCA2_somatic	WT
	211	TCGA-A8-A06Y	0.577589	0.422411	0.773744	BRCA2_germline	WT
	212	TCGA-A8-A06Z	0.509402	0.490598	0.702594	BRCA1_somatic	WT
	213	TCGA-A8-A06Z	0.509402	0.490598	0.702594	BRCA1_germline	WT
	214	TCGA-A8-A06Z	0.509402	0.490598	0.702594	BRCA2_somatic	WT
	215	TCGA-A8-A06Z	0.509402	0.490598	0.702594	BRCA2_germline	WT
	216	TCGA-A8-A075	0.502531	0.497469	0.690619	BRCA1_somatic	WT
	217	TCGA-A8-A075	0.502531	0.497469	0.690619	BRCA1_germline	WT
	218	TCGA-A8-A075	0.502531	0.497469	0.690619	BRCA2_somatic	WT
	219	TCGA-A8-A075	0.502531	0.497469	0.690619	BRCA2_germline	WT
	220	TCGA-A8-A076	0.658847	0.341153	0.864558	BRCA1_somatic	WT
	221	TCGA-A8-A076	0.658847	0.341153	0.864558	BRCA1_germline	WT
	222	TCGA-A8-A076	0.658847	0.341153	0.864558	BRCA2_somatic	WT
	223	TCGA-A8-A076	0.658847	0.341153	0.864558	BRCA2_germline	WT
	224	TCGA-A8-A079	0.543139	0.456861	0.650938	BRCA1_somatic	WT
	225	TCGA-A8-A079	0.543139	0.456861	0.650938	BRCA1_germline	WT
	226	TCGA-A8-A079	0.543139	0.456861	0.650938	BRCA2_somatic	WT
	227	TCGA-A8-A079	0.543139	0.456861	0.650938	BRCA2_germline	WT
	228	TCGA-A8-A07B	0.384127	0.615873	0.583973	BRCA1_somatic	WT
	229	TCGA-A8-A07B	0.384127	0.615873	0.583973	BRCA1_germline	WT
	230	TCGA-A8-A07B	0.384127	0.615873	0.583973	BRCA2_somatic	WT
	231	TCGA-A8-A07B	0.384127	0.615873	0.583973	BRCA2_germline	WT
	232	TCGA-A8-A07G	0.541489	0.458511	0.652518	BRCA1_somatic	WT
	233	TCGA-A8-A07G	0.541489	0.458511	0.652518	BRCA1_germline	WT
	234	TCGA-A8-A07G	0.541489	0.458511	0.652518	BRCA2_somatic	WT
	235	TCGA-A8-A07G	0.541489	0.458511	0.652518	BRCA2_germline	WT
	236	TCGA-A8-A07I	0.219135	0.780865	0.451217	BRCA1_somatic	WT
	237	TCGA-A8-A07I	0.219135	0.780865	0.451217	BRCA1_germline	WT
	238	TCGA-A8-A07I	0.219135	0.780865	0.451217	BRCA2_somatic	WT
	239	TCGA-A8-A07I	0.219135	0.780865	0.451217	BRCA2_germline	WT
	240	TCGA-A8-A07J	0.206367	0.793633	0.442019	BRCA1_somatic	WT
	241	TCGA-A8-A07J	0.206367	0.793633	0.442019	BRCA1_germline	WT
	242	TCGA-A8-A07J	0.206367	0.793633	0.442019	BRCA2_somatic	WT
	243	TCGA-A8-A07J	0.206367	0.793633	0.442019	BRCA2_germline	WT
	244	TCGA-A8-A07L	0.355548	0.644452	0.847996	BRCA1_somatic	WT
	245	TCGA-A8-A07L	0.355548	0.644452	0.847996	BRCA1_germline	WT
	246	TCGA-A8-A07L	0.355548	0.644452	0.847996	BRCA2_somatic	WT
	247	TCGA-A8-A07L	0.355548	0.644452	0.847996	BRCA2_germline	WT
	248	TCGA-A8-A07O	0.455114	0.544886	0.649268	BRCA1_somatic	WT
	249	TCGA-A8-A07O	0.455114	0.544886	0.649268	BRCA1_germline	WT
	250	TCGA-A8-A07O	0.455114	0.544886	0.649268	BRCA2_somatic	WT
	251	TCGA-A8-A07O	0.455114	0.544886	0.649268	BRCA2_germline	WT
	252	TCGA-A8-A07P	0.423261	0.576739	0.61935	BRCA1_somatic	WT
	253	TCGA-A8-A07P	0.423261	0.576739	0.61935	BRCA1_germline	WT
	254	TCGA-A8-A07P	0.423261	0.576739	0.61935	BRCA2_somatic	WT
	255	TCGA-A8-A07P	0.423261	0.576739	0.61935	BRCA2_germline	WT
	256	TCGA-A8-A07U	0.545599	0.454401	0.648587	BRCA1_somatic	WT
	257	TCGA-A8-A07U	0.545599	0.454401	0.648587	BRCA1_germline	WT
	258	TCGA-A8-A07U	0.545599	0.454401	0.648587	BRCA2_somatic	WT
	259	TCGA-A8-A07U	0.545599	0.454401	0.648587	BRCA2_germline	WT
	260	TCGA-A8-A07W	0.404108	0.595892	0.793629	BRCA1_somatic	WT
	261	TCGA-A8-A07W	0.404108	0.595892	0.793629	BRCA1_germline	WT
	262	TCGA-A8-A07W	0.404108	0.595892	0.793629	BRCA2_somatic	WT
	263	TCGA-A8-A07W	0.404108	0.595892	0.793629	BRCA2_germline	WT
	264	TCGA-A8-A07Z	0.502176	0.497824	0.690974	BRCA1_somatic	WT
	265	TCGA-A8-A07Z	0.502176	0.497824	0.690974	BRCA1_germline	WT
	266	TCGA-A8-A07Z	0.502176	0.497824	0.690974	BRCA2_somatic	WT
	267	TCGA-A8-A07Z	0.502176	0.497824	0.690974	BRCA2_germline	WT
	268	TCGA-A8-A081	0.635019	0.364981	0.837253	BRCA1_somatic	WT
	269	TCGA-A8-A081	0.635019	0.364981	0.837253	BRCA1_germline	WT
	270	TCGA-A8-A081	0.635019	0.364981	0.837253	BRCA2_somatic	WT
	271	TCGA-A8-A081	0.635019	0.364981	0.837253	BRCA2_germline	WT
	272	TCGA-A8-A082	0.471605	0.528395	0.665156	BRCA1_somatic	WT
	273	TCGA-A8-A082	0.471605	0.528395	0.665156	BRCA1_germline	WT
	274	TCGA-A8-A082	0.471605	0.528395	0.665156	BRCA2_somatic	WT
	275	TCGA-A8-A082	0.471605	0.528395	0.665156	BRCA2_germline	WT
	276	TCGA-A8-A083	0.199973	0.800027	0.437469	BRCA1_somatic	WT
	277	TCGA-A8-A083	0.199973	0.800027	0.437469	BRCA1_germline	WT
	278	TCGA-A8-A083	0.199973	0.800027	0.437469	BRCA2_somatic	WT
	279	TCGA-A8-A083	0.199973	0.800027	0.437469	BRCA2_germline	WT
	280	TCGA-A8-A085	0.286747	0.713253	0.502462	BRCA1_somatic	WT
	281	TCGA-A8-A085	0.286747	0.713253	0.502462	BRCA1_germline	WT
	282	TCGA-A8-A085	0.286747	0.713253	0.502462	BRCA2_somatic	WT
	283	TCGA-A8-A085	0.286747	0.713253	0.502462	BRCA2_germline	WT
	284	TCGA-A8-A08B	0.541491	0.458509	0.735499	BRCA1_somatic	WT
	285	TCGA-A8-A08B	0.541491	0.458509	0.735499	BRCA1_germline	WT
	286	TCGA-A8-A08B	0.541491	0.458509	0.735499	BRCA2_somatic	WT
	287	TCGA-A8-A08B	0.541491	0.458509	0.735499	BRCA2_germline	WT
	288	TCGA-A8-A08G	0.389001	0.610999	0.588296	BRCA1_somatic	WT
	289	TCGA-A8-A08G	0.389001	0.610999	0.588296	BRCA1_germline	WT
	290	TCGA-A8-A08G	0.389001	0.610999	0.588296	BRCA2_somatic	WT
	291	TCGA-A8-A08G	0.389001	0.610999	0.588296	BRCA2_germline	WT
	292	TCGA-A8-A08J	0.736235	0.263765	0.95703	BRCA1_somatic	WT
	293	TCGA-A8-A08J	0.736235	0.263765	0.95703	BRCA1_germline	WT
	294	TCGA-A8-A08J	0.736235	0.263765	0.95703	BRCA2_somatic	WT
	295	TCGA-A8-A08J	0.736235	0.263765	0.95703	BRCA2_germline	WT
	296	TCGA-A8-A08L	0.865308	0.134692	0.393131	BRCA1_somatic	WT
	297	TCGA-A8-A08L	0.865308	0.134692	0.393131	BRCA1_germline	WT
	298	TCGA-A8-A08L	0.865308	0.134692	0.393131	BRCA2_somatic	MUT
	299	TCGA-A8-A08L	0.865308	0.134692	0.393131	BRCA2_germline	WT
	300	TCGA-A8-A08P	0.659674	0.340326	0.546167	BRCA1_somatic	WT
	301	TCGA-A8-A08P	0.659674	0.340326	0.546167	BRCA1_germline	WT
	302	TCGA-A8-A08P	0.659674	0.340326	0.546167	BRCA2_somatic	WT
	303	TCGA-A8-A08P	0.659674	0.340326	0.546167	BRCA2_germline	WT
	304	TCGA-A8-A08R	0.82163	0.17837	0.422372	BRCA1_somatic	WT
	305	TCGA-A8-A08R	0.82163	0.17837	0.422372	BRCA1_germline	WT
	306	TCGA-A8-A08R	0.82163	0.17837	0.422372	BRCA2_somatic	WT
	307	TCGA-A8-A08R	0.82163	0.17837	0.422372	BRCA2_germline	WT
	308	TCGA-A8-A08T	0.254896	0.745104	0.477785	BRCA1_somatic	WT
	309	TCGA-A8-A08T	0.254896	0.745104	0.477785	BRCA1_germline	WT
	310	TCGA-A8-A08T	0.254896	0.745104	0.477785	BRCA2_somatic	WT
	311	TCGA-A8-A08T	0.254896	0.745104	0.477785	BRCA2_germline	WT
	312	TCGA-A8-A08X	0.5	0.5	0.693148	BRCA1_somatic	WT
	313	TCGA-A8-A08X	0.5	0.5	0.693148	BRCA1_germline	WT
	314	TCGA-A8-A08X	0.5	0.5	0.693148	BRCA2_somatic	WT
	315	TCGA-A8-A08X	0.5	0.5	0.693148	BRCA2_germline	WT
	316	TCGA-A8-A08Z	0.366217	0.633783	0.568286	BRCA1_somatic	WT
	317	TCGA-A8-A08Z	0.366217	0.633783	0.568286	BRCA1_germline	WT
	318	TCGA-A8-A08Z	0.366217	0.633783	0.568286	BRCA2_somatic	WT
	319	TCGA-A8-A08Z	0.366217	0.633783	0.568286	BRCA2_germline	WT
	320	TCGA-A8-A090	0.182982	0.817018	0.425559	BRCA1_somatic	WT
	321	TCGA-A8-A090	0.182982	0.817018	0.425559	BRCA1_germline	WT
	322	TCGA-A8-A090	0.182982	0.817018	0.425559	BRCA2_somatic	WT
	323	TCGA-A8-A090	0.182982	0.817018	0.425559	BRCA2_germline	WT
	324	TCGA-A8-A091	0.499897	0.500103	0.693045	BRCA1_somatic	WT
	325	TCGA-A8-A091	0.499897	0.500103	0.693045	BRCA1_germline	WT
	326	TCGA-A8-A091	0.499897	0.500103	0.693045	BRCA2_somatic	WT
	327	TCGA-A8-A091	0.499897	0.500103	0.693045	BRCA2_germline	WT
	328	TCGA-A8-A092	0.530943	0.469057	0.724569	BRCA1_somatic	WT
	329	TCGA-A8-A092	0.530943	0.469057	0.724569	BRCA1_germline	WT
	330	TCGA-A8-A092	0.530943	0.469057	0.724569	BRCA2_somatic	WT
	331	TCGA-A8-A092	0.530943	0.469057	0.724569	BRCA2_germline	WT
	332	TCGA-A8-A093	0.223688	0.776312	0.454534	BRCA1_somatic	WT
	333	TCGA-A8-A093	0.223688	0.776312	0.454534	BRCA1_germline	WT
	334	TCGA-A8-A093	0.223688	0.776312	0.454534	BRCA2_somatic	WT
	335	TCGA-A8-A093	0.223688	0.776312	0.454534	BRCA2_germline	WT
	336	TCGA-A8-A094	0.381514	0.618486	0.818636	BRCA1_somatic	WT
	337	TCGA-A8-A094	0.381514	0.618486	0.818636	BRCA1_germline	WT
	338	TCGA-A8-A094	0.381514	0.618486	0.818636	BRCA2_somatic	WT
	339	TCGA-A8-A094	0.381514	0.618486	0.818636	BRCA2_germline	WT
	340	TCGA-A8-A095	0.303692	0.696309	0.515985	BRCA1_somatic	WT
	341	TCGA-A8-A095	0.303692	0.696309	0.515985	BRCA1_germline	WT
	342	TCGA-A8-A095	0.303692	0.696309	0.515985	BRCA2_somatic	WT
	343	TCGA-A8-A095	0.303692	0.696309	0.515985	BRCA2_germline	WT
	344	TCGA-A8-A096	0.298143	0.701857	0.511527	BRCA1_somatic	WT
	345	TCGA-A8-A096	0.298143	0.701857	0.511527	BRCA1_germline	WT
	346	TCGA-A8-A096	0.298143	0.701857	0.511527	BRCA2_somatic	WT
	347	TCGA-A8-A096	0.298143	0.701857	0.511527	BRCA2_germline	WT
	348	TCGA-A8-A097	0.370313	0.629687	0.83122	BRCA1_somatic	WT
	349	TCGA-A8-A097	0.370313	0.629687	0.83122	BRCA1_germline	WT
	350	TCGA-A8-A097	0.370313	0.629687	0.83122	BRCA2_somatic	WT
	351	TCGA-A8-A097	0.370313	0.629687	0.83122	BRCA2_germline	MUT
	352	TCGA-A8-A099	0.538328	0.461672	0.73221	BRCA1_somatic	WT
	353	TCGA-A8-A099	0.538328	0.461672	0.73221	BRCA1_germline	WT
	354	TCGA-A8-A099	0.538328	0.461672	0.73221	BRCA2_somatic	WT
	355	TCGA-A8-A099	0.538328	0.461672	0.73221	BRCA2_germline	WT
	356	TCGA-A8-A09A	0.494599	0.505401	0.698563	BRCA1_somatic	WT
	357	TCGA-A8-A09A	0.494599	0.505401	0.698563	BRCA1_germline	WT
	358	TCGA-A8-A09A	0.494599	0.505401	0.698563	BRCA2_somatic	WT
	359	TCGA-A8-A09A	0.494599	0.505401	0.698563	BRCA2_germline	MUT
	360	TCGA-A8-A09B	0.265349	0.734651	0.485777	BRCA1_somatic	WT
	361	TCGA-A8-A09B	0.265349	0.734651	0.485777	BRCA1_germline	WT
	362	TCGA-A8-A09B	0.265349	0.734651	0.485777	BRCA2_somatic	WT
	363	TCGA-A8-A09B	0.265349	0.734651	0.485777	BRCA2_germline	WT
	364	TCGA-A8-A09C	0.239674	0.760326	0.46633	BRCA1_somatic	WT
	365	TCGA-A8-A09C	0.239674	0.760326	0.46633	BRCA1_germline	WT
	366	TCGA-A8-A09C	0.239674	0.760326	0.46633	BRCA2_somatic	WT
	367	TCGA-A8-A09C	0.239674	0.760326	0.46633	BRCA2_germline	WT
	368	TCGA-A8-A09D	0.73443	0.26557	0.954807	BRCA1_somatic	WT
	369	TCGA-A8-A09D	0.73443	0.26557	0.954807	BRCA1_germline	WT
	370	TCGA-A8-A09D	0.73443	0.26557	0.954807	BRCA2_somatic	WT
	371	TCGA-A8-A09D	0.73443	0.26557	0.954807	BRCA2_germline	WT
	372	TCGA-A8-A09G	0.34679	0.65321	0.551628	BRCA1_somatic	WT
	373	TCGA-A8-A09G	0.34679	0.65321	0.551628	BRCA1_germline	WT
	374	TCGA-A8-A09G	0.34679	0.65321	0.551628	BRCA2_somatic	WT
	375	TCGA-A8-A09G	0.34679	0.65321	0.551628	BRCA2_germline	WT
	376	TCGA-A8-A09I	0.552842	0.447158	0.747385	BRCA1_somatic	WT
	377	TCGA-A8-A09I	0.552842	0.447158	0.747385	BRCA1_germline	WT
	378	TCGA-A8-A09I	0.552842	0.447158	0.747385	BRCA2_somatic	WT
	379	TCGA-A8-A09I	0.552842	0.447158	0.747385	BRCA2_germline	WT
	380	TCGA-A8-A09M	0.602154	0.397846	0.596202	BRCA1_somatic	WT
	381	TCGA-A8-A09M	0.602154	0.397846	0.596202	BRCA1_germline	WT
	382	TCGA-A8-A09M	0.602154	0.397846	0.596202	BRCA2_somatic	WT
	383	TCGA-A8-A09M	0.602154	0.397846	0.596202	BRCA2_germline	WT
	384	TCGA-A8-A09N	0.145693	0.854307	0.400336	BRCA1_somatic	WT
	385	TCGA-A8-A09N	0.145693	0.854307	0.400336	BRCA1_germline	WT
	386	TCGA-A8-A09N	0.145693	0.854307	0.400336	BRCA2_somatic	WT
	387	TCGA-A8-A09N	0.145693	0.854307	0.400336	BRCA2_germline	WT
	388	TCGA-A8-A09Q	0.828934	0.171066	0.417364	BRCA1_somatic	WT
	389	TCGA-A8-A09Q	0.828934	0.171066	0.417364	BRCA1_germline	WT
	390	TCGA-A8-A09Q	0.828934	0.171066	0.417364	BRCA2_somatic	WT
	391	TCGA-A8-A09Q	0.828934	0.171066	0.417364	BRCA2_germline	WT
	392	TCGA-A8-A09T	0.401982	0.598019	0.599925	BRCA1_somatic	WT
	393	TCGA-A8-A09T	0.401982	0.598019	0.599925	BRCA1_germline	WT
	394	TCGA-A8-A09T	0.401982	0.598019	0.599925	BRCA2_somatic	WT
	395	TCGA-A8-A09T	0.401982	0.598019	0.599925	BRCA2_germline	WT
	396	TCGA-A8-A09V	0.078723	0.921277	0.3581	BRCA1_somatic	WT
	397	TCGA-A8-A09V	0.078723	0.921277	0.3581	BRCA1_germline	WT
	398	TCGA-A8-A09V	0.078723	0.921277	0.3581	BRCA2_somatic	WT
	399	TCGA-A8-A09V	0.078723	0.921277	0.3581	BRCA2_germline	WT
	400	TCGA-A8-A09W	0.278263	0.721737	0.939269	BRCA1_somatic	WT
	401	TCGA-A8-A09W	0.278263	0.721737	0.939269	BRCA1_germline	WT
	402	TCGA-A8-A09W	0.278263	0.721737	0.939269	BRCA2_somatic	WT
	403	TCGA-A8-A09W	0.278263	0.721737	0.939269	BRCA2_germline	MUT
	404	TCGA-A8-A09X	0.52135	0.47865	0.714725	BRCA1_somatic	WT
	405	TCGA-A8-A09X	0.52135	0.47865	0.714725	BRCA1_germline	WT
	406	TCGA-A8-A09X	0.52135	0.47865	0.714725	BRCA2_somatic	WT
	407	TCGA-A8-A09X	0.52135	0.47865	0.714725	BRCA2_germline	WT
	408	TCGA-A8-A09Z	0.396295	0.603705	0.59481	BRCA1_somatic	WT
	409	TCGA-A8-A09Z	0.396295	0.603705	0.59481	BRCA1_germline	WT
	410	TCGA-A8-A09Z	0.396295	0.603705	0.59481	BRCA2_somatic	WT
	411	TCGA-A8-A09Z	0.396295	0.603705	0.59481	BRCA2_germline	WT
	412	TCGA-A8-A0A1	0.210542	0.789458	0.44501	BRCA1_somatic	WT
	413	TCGA-A8-A0A1	0.210542	0.789458	0.44501	BRCA1_germline	WT
	414	TCGA-A8-A0A1	0.210542	0.789458	0.44501	BRCA2_somatic	WT
	415	TCGA-A8-A0A1	0.210542	0.789458	0.44501	BRCA2_germline	WT
	416	TCGA-A8-A0A2	0.231986	0.768014	0.460627	BRCA1_somatic	WT
	417	TCGA-A8-A0A2	0.231986	0.768014	0.460627	BRCA1_germline	WT
	418	TCGA-A8-A0A2	0.231986	0.768014	0.460627	BRCA2_somatic	WT
	419	TCGA-A8-A0A2	0.231986	0.768014	0.460627	BRCA2_germline	WT
	420	TCGA-A8-A0A4	0.018623	0.981377	0.323416	BRCA1_somatic	WT
	421	TCGA-A8-A0A4	0.018623	0.981377	0.323416	BRCA1_germline	WT
	422	TCGA-A8-A0A4	0.018623	0.981377	0.323416	BRCA2_somatic	WT
	423	TCGA-A8-A0A4	0.018623	0.981377	0.323416	BRCA2_germline	WT
	424	TCGA-A8-A0A9	0.427076	0.572925	0.622879	BRCA1_somatic	WT
	425	TCGA-A8-A0A9	0.427076	0.572925	0.622879	BRCA1_germline	WT
	426	TCGA-A8-A0A9	0.427076	0.572925	0.622879	BRCA2_somatic	WT
	427	TCGA-A8-A0A9	0.427076	0.572925	0.622879	BRCA2_germline	WT
	428	TCGA-A8-A0AB	0.152051	0.847949	0.404549	BRCA1_somatic	WT
	429	TCGA-A8-A0AB	0.152051	0.847949	0.404549	BRCA1_germline	WT
	430	TCGA-A8-A0AB	0.152051	0.847949	0.404549	BRCA2_somatic	WT
	431	TCGA-A8-A0AB	0.152051	0.847949	0.404549	BRCA2_germline	WT
	432	TCGA-AC-A23C	0.659913	0.340087	0.866396	BRCA1_somatic	WT
	433	TCGA-AC-A23C	0.659913	0.340087	0.866396	BRCA1_germline	WT
	434	TCGA-AC-A23C	0.659913	0.340087	0.866396	BRCA2_somatic	WT
	435	TCGA-AC-A23C	0.659913	0.340087	0.866396	BRCA2_germline	WT
	436	TCGA-AC-A23E	0.330645	0.669356	0.539903	BRCA1_somatic	WT
	437	TCGA-AC-A23E	0.330645	0.669356	0.539903	BRCA1_germline	WT
	438	TCGA-AC-A23E	0.330645	0.669356	0.539903	BRCA2_somatic	WT
	439	TCGA-AC-A23E	0.330645	0.669356	0.539903	BRCA2_germline	WT
	440	TCGA-AC-A23H	0.600036	0.399964	0.80279	BRCA1_somatic	WT
	441	TCGA-AC-A23H	0.600036	0.399964	0.80279	BRCA1_germline	WT
	442	TCGA-AC-A23H	0.600036	0.399964	0.80279	BRCA2_somatic	WT
	443	TCGA-AC-A23H	0.600036	0.399964	0.80279	BRCA2_germline	WT
	444	TCGA-AC-A2B8	0.145766	0.854234	0.400924	BRCA1_somatic	WT
	445	TCGA-AC-A2B8	0.145766	0.854234	0.400924	BRCA1_germline	WT
	446	TCGA-AC-A2B8	0.145766	0.854234	0.400924	BRCA2_somatic	WT
	447	TCGA-AC-A2B8	0.145766	0.854234	0.400924	BRCA2_germline	WT
	448	TCGA-AC-A2BK	0.635804	0.364196	0.566654	BRCA1_somatic	WT
	449	TCGA-AC-A2BK	0.635804	0.364196	0.566654	BRCA1_germline	WT
	450	TCGA-AC-A2BK	0.635804	0.364196	0.566654	BRCA2_somatic	WT
	451	TCGA-AC-A2BK	0.635804	0.364196	0.566654	BRCA2_germline	WT
	452	TCGA-AC-A2BM	0.50219	0.49781	0.695391	BRCA1_somatic	WT
	453	TCGA-AC-A2BM	0.50219	0.49781	0.695391	BRCA1_germline	WT
	454	TCGA-AC-A2BM	0.50219	0.49781	0.695391	BRCA2_somatic	WT
	455	TCGA-AC-A2BM	0.50219	0.49781	0.695391	BRCA2_germline	WT
	456	TCGA-AC-A2FE	0.550895	0.449105	0.745447	BRCA1_somatic	WT
	457	TCGA-AC-A2FE	0.550895	0.449105	0.745447	BRCA1_germline	WT
	458	TCGA-AC-A2FE	0.550895	0.449105	0.745447	BRCA2_somatic	WT
	459	TCGA-AC-A2FE	0.550895	0.449105	0.745447	BRCA2_germline	WT
	460	TCGA-AC-A2FF	0.477878	0.522122	0.672679	BRCA1_somatic	WT
	461	TCGA-AC-A2FF	0.477878	0.522122	0.672679	BRCA1_germline	WT
	462	TCGA-AC-A2FF	0.477878	0.522122	0.672679	BRCA2_somatic	WT
	463	TCGA-AC-A2FF	0.477878	0.522122	0.672679	BRCA2_germline	WT
	464	TCGA-AC-A2FG	0.272122	0.727878	0.491085	BRCA1_somatic	WT
	465	TCGA-AC-A2FG	0.272122	0.727878	0.491085	BRCA1_germline	WT
	466	TCGA-AC-A2FG	0.272122	0.727878	0.491085	BRCA2_somatic	WT
	467	TCGA-AC-A2FG	0.272122	0.727878	0.491085	BRCA2_germline	WT
	468	TCGA-AC-A2FK	0.099332	0.900668	0.372015	BRCA1_somatic	WT
	469	TCGA-AC-A2FK	0.099332	0.900668	0.372015	BRCA1_germline	WT
	470	TCGA-AC-A2FK	0.099332	0.900668	0.372015	BRCA2_somatic	WT
	471	TCGA-AC-A2FK	0.099332	0.900668	0.372015	BRCA2_germline	WT
	472	TCGA-AC-A2FM	0.891525	0.108475	1.15947	BRCA1_somatic	WT
	473	TCGA-AC-A2FM	0.891525	0.108475	1.15947	BRCA1_germline	WT
	474	TCGA-AC-A2FM	0.891525	0.108475	1.15947	BRCA2_somatic	WT
	475	TCGA-AC-A2FM	0.891525	0.108475	1.15947	BRCA2_germline	WT
	476	TCGA-AC-A2FO	0.24297	0.75703	0.47059	BRCA1_somatic	WT
	477	TCGA-AC-A2FO	0.24297	0.75703	0.47059	BRCA1_germline	WT
	478	TCGA-AC-A2FO	0.24297	0.75703	0.47059	BRCA2_somatic	WT
	479	TCGA-AC-A2FO	0.24297	0.75703	0.47059	BRCA2_germline	WT
	480	TCGA-AC-A2QH	0.923509	0.076491	0.357274	BRCA1_somatic	WT
	481	TCGA-AC-A2QH	0.923509	0.076491	0.357274	BRCA1_germline	WT
	482	TCGA-AC-A2QH	0.923509	0.076491	0.357274	BRCA2_somatic	WT
	483	TCGA-AC-A2QH	0.923509	0.076491	0.357274	BRCA2_germline	WT
	484	TCGA-AC-A2QJ	0.946874	0.053126	1.23671	BRCA1_somatic	WT
	485	TCGA-AC-A2QJ	0.946874	0.053126	1.23671	BRCA1_germline	WT
	486	TCGA-AC-A2QJ	0.946874	0.053126	1.23671	BRCA2_somatic	WT
	487	TCGA-AC-A2QJ	0.946874	0.053126	1.23671	BRCA2_germline	WT
	488	TCGA-AC-A3EH	0.425572	0.574428	0.622883	BRCA1_somatic	WT
	489	TCGA-AC-A3EH	0.425572	0.574428	0.622883	BRCA1_germline	WT
	490	TCGA-AC-A3EH	0.425572	0.574428	0.622883	BRCA2_somatic	WT
	491	TCGA-AC-A3EH	0.425572	0.574428	0.622883	BRCA2_germline	WT
	492	TCGA-AC-A3HN	0.392772	0.607228	0.592066	BRCA1_somatic	WT
	493	TCGA-AC-A3HN	0.392772	0.607228	0.592066	BRCA1_germline	WT
	494	TCGA-AC-A3HN	0.392772	0.607228	0.592066	BRCA2_somatic	WT
	495	TCGA-AC-A3HN	0.392772	0.607228	0.592066	BRCA2_germline	WT
	496	TCGA-AC-A3QP	0.154967	0.845033	0.408022	BRCA1_somatic	WT
	497	TCGA-AC-A3QP	0.154967	0.845033	0.408022	BRCA1_germline	WT
	498	TCGA-AC-A3QP	0.154967	0.845033	0.408022	BRCA2_somatic	WT
	499	TCGA-AC-A3QP	0.154967	0.845033	0.408022	BRCA2_germline	WT
	500	TCGA-AC-A3TM	0.623942	0.376058	0.825848	BRCA1_somatic	WT
	501	TCGA-AC-A3TM	0.623942	0.376058	0.825848	BRCA1_germline	WT
	502	TCGA-AC-A3TM	0.623942	0.376058	0.825848	BRCA2_somatic	WT
	503	TCGA-AC-A3TM	0.623942	0.376058	0.825848	BRCA2_germline	WT
	504	TCGA-AC-A3TN	0.35002	0.64998	0.558903	BRCA1_somatic	WT
	505	TCGA-AC-A3TN	0.35002	0.64998	0.558903	BRCA1_germline	WT
	506	TCGA-AC-A3TN	0.35002	0.64998	0.558903	BRCA2_somatic	WT
	507	TCGA-AC-A3TN	0.35002	0.64998	0.558903	BRCA2_germline	WT
	508	TCGA-AC-A3W5	0.760443	0.239557	0.468345	BRCA1_somatic	WT
	509	TCGA-AC-A3W5	0.760443	0.239557	0.468345	BRCA1_germline	WT
	510	TCGA-AC-A3W5	0.760443	0.239557	0.468345	BRCA2_somatic	WT
	511	TCGA-AC-A3W5	0.760443	0.239557	0.468345	BRCA2_germline	WT
	512	TCGA-AC-A3W7	0.106319	0.893681	0.375652	BRCA1_somatic	WT
	513	TCGA-AC-A3W7	0.106319	0.893681	0.375652	BRCA1_germline	WT
	514	TCGA-AC-A3W7	0.106319	0.893681	0.375652	BRCA2_somatic	WT
	515	TCGA-AC-A3W7	0.106319	0.893681	0.375652	BRCA2_germline	WT
	516	TCGA-AC-A5EH	0.644568	0.355432	0.851484	BRCA1_somatic	WT
	517	TCGA-AC-A5EH	0.644568	0.355432	0.851484	BRCA1_germline	WT
	518	TCGA-AC-A5EH	0.644568	0.355432	0.851484	BRCA2_somatic	WT
	519	TCGA-AC-A5EH	0.644568	0.355432	0.851484	BRCA2_germline	WT
	520	TCGA-AC-A5EI	0.349895	0.650105	0.555696	BRCA1_somatic	WT
	521	TCGA-AC-A5EI	0.349895	0.650105	0.555696	BRCA1_germline	WT
	522	TCGA-AC-A5EI	0.349895	0.650105	0.555696	BRCA2_somatic	WT
	523	TCGA-AC-A5EI	0.349895	0.650105	0.555696	BRCA2_germline	WT
	524	TCGA-AC-A5XS	0.08272	0.91728	0.360518	BRCA1_somatic	WT
	525	TCGA-AC-A5XS	0.08272	0.91728	0.360518	BRCA1_germline	WT
	526	TCGA-AC-A5XS	0.08272	0.91728	0.360518	BRCA2_somatic	WT
	527	TCGA-AC-A5XS	0.08272	0.91728	0.360518	BRCA2_germline	WT
	528	TCGA-AC-A5XU	0.719399	0.280601	0.938238	BRCA1_somatic	WT
	529	TCGA-AC-A5XU	0.719399	0.280601	0.938238	BRCA1_germline	WT
	530	TCGA-AC-A5XU	0.719399	0.280601	0.938238	BRCA2_somatic	WT
	531	TCGA-AC-A5XU	0.719399	0.280601	0.938238	BRCA2_germline	WT
	532	TCGA-AC-A62V	0.845239	0.154761	1.09718	BRCA1_somatic	WT
	533	TCGA-AC-A62V	0.845239	0.154761	1.09718	BRCA1_germline	WT
	534	TCGA-AC-A62V	0.845239	0.154761	1.09718	BRCA2_somatic	WT
	535	TCGA-AC-A62V	0.845239	0.154761	1.09718	BRCA2_germline	WT
	536	TCGA-AC-A62X	0.928569	0.071431	1.21123	BRCA1_somatic	WT
	537	TCGA-AC-A62X	0.928569	0.071431	1.21123	BRCA1_germline	WT
	538	TCGA-AC-A62X	0.928569	0.071431	1.21123	BRCA2_somatic	WT
	539	TCGA-AC-A62X	0.928569	0.071431	1.21123	BRCA2_germline	WT
	540	TCGA-AC-A62Y	0.566345	0.433655	0.766476	BRCA1_somatic	WT
	541	TCGA-AC-A62Y	0.566345	0.433655	0.766476	BRCA1_germline	WT
	542	TCGA-AC-A62Y	0.566345	0.433655	0.766476	BRCA2_somatic	WT
	543	TCGA-AC-A62Y	0.566345	0.433655	0.766476	BRCA2_germline	WT
	544	TCGA-AC-A6IV	0.588977	0.411023	0.789435	BRCA1_somatic	WT
	545	TCGA-AC-A6IV	0.588977	0.411023	0.789435	BRCA1_germline	WT
	546	TCGA-AC-A6IV	0.588977	0.411023	0.789435	BRCA2_somatic	WT
	547	TCGA-AC-A6IV	0.588977	0.411023	0.789435	BRCA2_germline	WT
	548	TCGA-AC-A6IW	0.678059	0.321941	0.53117	BRCA1_somatic	WT
	549	TCGA-AC-A6IW	0.678059	0.321941	0.53117	BRCA1_germline	WT
	550	TCGA-AC-A6IW	0.678059	0.321941	0.53117	BRCA2_somatic	WT
	551	TCGA-AC-A6IW	0.678059	0.321941	0.53117	BRCA2_germline	WT
	552	TCGA-AC-A6IX	0.464171	0.535829	0.658076	BRCA1_somatic	WT
	553	TCGA-AC-A6IX	0.464171	0.535829	0.658076	BRCA1_germline	WT
	554	TCGA-AC-A6IX	0.464171	0.535829	0.658076	BRCA2_somatic	WT
	555	TCGA-AC-A6IX	0.464171	0.535829	0.658076	BRCA2_germline	WT
	556	TCGA-AC-A6NO	0.191327	0.808673	0.433963	BRCA1_somatic	WT
	557	TCGA-AC-A6NO	0.191327	0.808673	0.433963	BRCA1_germline	WT
	558	TCGA-AC-A6NO	0.191327	0.808673	0.433963	BRCA2_somatic	WT
	559	TCGA-AC-A6NO	0.191327	0.808673	0.433963	BRCA2_germline	WT
	560	TCGA-AC-A7VB	0.486333	0.513667	0.679605	BRCA1_somatic	WT
	561	TCGA-AC-A7VB	0.486333	0.513667	0.679605	BRCA1_germline	WT
	562	TCGA-AC-A7VB	0.486333	0.513667	0.679605	BRCA2_somatic	WT
	563	TCGA-AC-A7VB	0.486333	0.513667	0.679605	BRCA2_germline	WT
	564	TCGA-AC-A7VC	0.861161	0.138839	1.11823	BRCA1_somatic	WT
	565	TCGA-AC-A7VC	0.861161	0.138839	1.11823	BRCA1_germline	WT
	566	TCGA-AC-A7VC	0.861161	0.138839	1.11823	BRCA2_somatic	WT
	567	TCGA-AC-A7VC	0.861161	0.138839	1.11823	BRCA2_germline	WT
	568	TCGA-AC-A8OP	0.450634	0.549366	0.647195	BRCA1_somatic	WT
	569	TCGA-AC-A8OP	0.450634	0.549366	0.647195	BRCA1_germline	WT
	570	TCGA-AC-A8OP	0.450634	0.549366	0.647195	BRCA2_somatic	WT
	571	TCGA-AC-A8OP	0.450634	0.549366	0.647195	BRCA2_germline	WT
	572	TCGA-AO-A03O	0.696489	0.303511	0.516761	BRCA1_somatic	WT
	573	TCGA-AO-A03O	0.696489	0.303511	0.516761	BRCA1_germline	WT
	574	TCGA-AO-A03O	0.696489	0.303511	0.516761	BRCA2_somatic	WT
	575	TCGA-AO-A03O	0.696489	0.303511	0.516761	BRCA2_germline	WT
	576	TCGA-AO-A03P	0.630604	0.369396	0.833002	BRCA1_somatic	WT
	577	TCGA-AO-A03P	0.630604	0.369396	0.833002	BRCA1_germline	WT
	578	TCGA-AO-A03P	0.630604	0.369396	0.833002	BRCA2_somatic	WT
	579	TCGA-AO-A03P	0.630604	0.369396	0.833002	BRCA2_germline	WT
	580	TCGA-AO-A03R	0.508323	0.491677	0.701695	BRCA1_somatic	WT
	581	TCGA-AO-A03R	0.508323	0.491677	0.701695	BRCA1_germline	WT
	582	TCGA-AO-A03R	0.508323	0.491677	0.701695	BRCA2_somatic	WT
	583	TCGA-AO-A03R	0.508323	0.491677	0.701695	BRCA2_germline	WT
	584	TCGA-AO-A03T	0.440524	0.559476	0.754573	BRCA1_somatic	WT
	585	TCGA-AO-A03T	0.440524	0.559476	0.754573	BRCA1_germline	WT
	586	TCGA-AO-A03T	0.440524	0.559476	0.754573	BRCA2_somatic	WT
	587	TCGA-AO-A03T	0.440524	0.559476	0.754573	BRCA2_germline	WT
	588	TCGA-AO-A03V	0.502989	0.497011	0.697633	BRCA1_somatic	WT
	589	TCGA-AO-A03V	0.502989	0.497011	0.697633	BRCA1_germline	WT
	590	TCGA-AO-A03V	0.502989	0.497011	0.697633	BRCA2_somatic	WT
	591	TCGA-AO-A03V	0.502989	0.497011	0.697633	BRCA2_germline	MUT
	592	TCGA-AO-A0J2	0.593769	0.406231	0.603795	BRCA1_somatic	WT
	593	TCGA-AO-A0J2	0.593769	0.406231	0.603795	BRCA1_germline	WT
	594	TCGA-AO-A0J2	0.593769	0.406231	0.603795	BRCA2_somatic	WT
	595	TCGA-AO-A0J2	0.593769	0.406231	0.603795	BRCA2_germline	WT
	596	TCGA-AO-A0J3	0.677295	0.322705	0.533403	BRCA1_somatic	WT
	597	TCGA-AO-A0J3	0.677295	0.322705	0.533403	BRCA1_germline	WT
	598	TCGA-AO-A0J3	0.677295	0.322705	0.533403	BRCA2_somatic	WT
	599	TCGA-AO-A0J3	0.677295	0.322705	0.533403	BRCA2_germline	WT
	600	TCGA-AO-A0J4	0.740909	0.259091	0.481486	BRCA1_somatic	WT
	601	TCGA-AO-A0J4	0.740909	0.259091	0.481486	BRCA1_germline	WT
	602	TCGA-AO-A0J4	0.740909	0.259091	0.481486	BRCA2_somatic	WT
	603	TCGA-AO-A0J4	0.740909	0.259091	0.481486	BRCA2_germline	WT
	604	TCGA-AO-A0J5	0.242139	0.757861	0.469749	BRCA1_somatic	WT
	605	TCGA-AO-A0J5	0.242139	0.757861	0.469749	BRCA1_germline	WT
	606	TCGA-AO-A0J5	0.242139	0.757861	0.469749	BRCA2_somatic	WT
	607	TCGA-AO-A0J5	0.242139	0.757861	0.469749	BRCA2_germline	WT
	608	TCGA-AO-A0J6	0.781508	0.218492	0.451304	BRCA1_somatic	WT
	609	TCGA-AO-A0J6	0.781508	0.218492	0.451304	BRCA1_germline	WT
	610	TCGA-AO-A0J6	0.781508	0.218492	0.451304	BRCA2_somatic	WT
	611	TCGA-AO-A0J6	0.781508	0.218492	0.451304	BRCA2_germline	WT
	612	TCGA-AO-A0J7	0.490528	0.509472	0.683832	BRCA1_somatic	WT
	613	TCGA-AO-A0J7	0.490528	0.509472	0.683832	BRCA1_germline	WT
	614	TCGA-AO-A0J7	0.490528	0.509472	0.683832	BRCA2_somatic	WT
	615	TCGA-AO-A0J7	0.490528	0.509472	0.683832	BRCA2_germline	WT
	616	TCGA-AO-A0J8	0.326088	0.673912	0.534381	BRCA1_somatic	WT
	617	TCGA-AO-A0J8	0.326088	0.673912	0.534381	BRCA1_germline	WT
	618	TCGA-AO-A0J8	0.326088	0.673912	0.534381	BRCA2_somatic	WT
	619	TCGA-AO-A0J8	0.326088	0.673912	0.534381	BRCA2_germline	WT
	620	TCGA-AO-A0J9	0.421049	0.578951	0.617311	BRCA1_somatic	WT
	621	TCGA-AO-A0J9	0.421049	0.578951	0.617311	BRCA1_germline	WT
	622	TCGA-AO-A0J9	0.421049	0.578951	0.617311	BRCA2_somatic	WT
	623	TCGA-AO-A0J9	0.421049	0.578951	0.617311	BRCA2_germline	WT
	624	TCGA-AO-A0JG	0.511617	0.488383	0.705365	BRCA1_somatic	WT
	625	TCGA-AO-A0JG	0.511617	0.488383	0.705365	BRCA1_germline	WT
	626	TCGA-AO-A0JG	0.511617	0.488383	0.705365	BRCA2_somatic	WT
	627	TCGA-AO-A0JG	0.511617	0.488383	0.705365	BRCA2_germline	WT
	628	TCGA-AO-A124	0.471603	0.528396	0.722214	BRCA1_somatic	WT
	629	TCGA-AO-A124	0.471603	0.528396	0.722214	BRCA1_germline	MUT
	630	TCGA-AO-A124	0.471603	0.528396	0.722214	BRCA2_somatic	WT
	631	TCGA-AO-A124	0.471603	0.528396	0.722214	BRCA2_germline	WT
	632	TCGA-AO-A128	0.730303	0.269697	0.94999	BRCA1_somatic	WT
	633	TCGA-AO-A128	0.730303	0.269697	0.94999	BRCA1_germline	WT
	634	TCGA-AO-A128	0.730303	0.269697	0.94999	BRCA2_somatic	WT
	635	TCGA-AO-A128	0.730303	0.269697	0.94999	BRCA2_germline	WT
	636	TCGA-AO-A12A	0.363171	0.636829	0.566748	BRCA1_somatic	WT
	637	TCGA-AO-A12A	0.363171	0.636829	0.566748	BRCA1_germline	WT
	638	TCGA-AO-A12A	0.363171	0.636829	0.566748	BRCA2_somatic	WT
	639	TCGA-AO-A12A	0.363171	0.636829	0.566748	BRCA2_germline	WT
	640	TCGA-AO-A12D	0.854106	0.145894	0.401386	BRCA1_somatic	WT
	641	TCGA-AO-A12D	0.854106	0.145894	0.401386	BRCA1_germline	WT
	642	TCGA-AO-A12D	0.854106	0.145894	0.401386	BRCA2_somatic	WT
	643	TCGA-AO-A12D	0.854106	0.145894	0.401386	BRCA2_germline	WT
	644	TCGA-AO-A12F	0.82748	0.17252	0.418547	BRCA1_somatic	WT
	645	TCGA-AO-A12F	0.82748	0.17252	0.418547	BRCA1_germline	WT
	646	TCGA-AO-A12F	0.82748	0.17252	0.418547	BRCA2_somatic	WT
	647	TCGA-AO-A12F	0.82748	0.17252	0.418547	BRCA2_germline	WT
	648	TCGA-AO-A12H	0.247273	0.752727	0.47592	BRCA1_somatic	WT
	649	TCGA-AO-A12H	0.247273	0.752727	0.47592	BRCA1_germline	WT
	650	TCGA-AO-A12H	0.247273	0.752727	0.47592	BRCA2_somatic	WT
	651	TCGA-AO-A12H	0.247273	0.752727	0.47592	BRCA2_germline	WT
	652	TCGA-AO-A1KP	0.120539	0.879461	0.38462	BRCA1_somatic	WT
	653	TCGA-AO-A1KP	0.120539	0.879461	0.38462	BRCA1_germline	WT
	654	TCGA-AO-A1KP	0.120539	0.879461	0.38462	BRCA2_somatic	WT
	655	TCGA-AO-A1KP	0.120539	0.879461	0.38462	BRCA2_germline	WT
	656	TCGA-AO-A1KR	0.79804	0.20196	0.438988	BRCA1_somatic	WT
	657	TCGA-AO-A1KR	0.79804	0.20196	0.438988	BRCA1_germline	WT
	658	TCGA-AO-A1KR	0.79804	0.20196	0.438988	BRCA2_somatic	WT
	659	TCGA-AO-A1KR	0.79804	0.20196	0.438988	BRCA2_germline	WT
	660	TCGA-AO-A1KS	0.593554	0.406446	0.794492	BRCA1_somatic	WT
	661	TCGA-AO-A1KS	0.593554	0.406446	0.794492	BRCA1_germline	WT
	662	TCGA-AO-A1KS	0.593554	0.406446	0.794492	BRCA2_somatic	WT
	663	TCGA-AO-A1KS	0.593554	0.406446	0.794492	BRCA2_germline	WT
	664	TCGA-AO-A1KT	0.314518	0.685482	0.525518	BRCA1_somatic	WT
	665	TCGA-AO-A1KT	0.314518	0.685482	0.525518	BRCA1_germline	WT
	666	TCGA-AO-A1KT	0.314518	0.685482	0.525518	BRCA2_somatic	WT
	667	TCGA-AO-A1KT	0.314518	0.685482	0.525518	BRCA2_germline	WT
	668	TCGA-AR-A0TP	0.679716	0.320284	0.529515	BRCA1_somatic	WT
	669	TCGA-AR-A0TP	0.679716	0.320284	0.529515	BRCA1_germline	WT
	670	TCGA-AR-A0TP	0.679716	0.320284	0.529515	BRCA2_somatic	WT
	671	TCGA-AR-A0TP	0.679716	0.320284	0.529515	BRCA2_germline	WT
	672	TCGA-AR-A0TR	0.62381	0.37619	0.827267	BRCA1_somatic	WT
	673	TCGA-AR-A0TR	0.62381	0.37619	0.827267	BRCA1_germline	WT
	674	TCGA-AR-A0TR	0.62381	0.37619	0.827267	BRCA2_somatic	WT
	675	TCGA-AR-A0TR	0.62381	0.37619	0.827267	BRCA2_germline	WT
	676	TCGA-AR-A0TS	0.449632	0.550368	0.748069	BRCA1_somatic	WT
	677	TCGA-AR-A0TS	0.449632	0.550368	0.748069	BRCA1_germline	WT
	678	TCGA-AR-A0TS	0.449632	0.550368	0.748069	BRCA2_somatic	WT
	679	TCGA-AR-A0TS	0.449632	0.550368	0.748069	BRCA2_germline	WT
	680	TCGA-AR-A0TT	0.636159	0.363841	0.56642	BRCA1_somatic	WT
	681	TCGA-AR-A0TT	0.636159	0.363841	0.56642	BRCA1_germline	WT
	682	TCGA-AR-A0TT	0.636159	0.363841	0.56642	BRCA2_somatic	WT
	683	TCGA-AR-A0TT	0.636159	0.363841	0.56642	BRCA2_germline	WT
	684	TCGA-AR-A0TV	0.870334	0.129666	1.13055	BRCA1_somatic	WT
	685	TCGA-AR-A0TV	0.870334	0.129666	1.13055	BRCA1_germline	WT
	686	TCGA-AR-A0TV	0.870334	0.129666	1.13055	BRCA2_somatic	WT
	687	TCGA-AR-A0TV	0.870334	0.129666	1.13055	BRCA2_germline	WT
	688	TCGA-AR-A0TW	0.972208	0.027792	0.328699	BRCA1_somatic	WT
	689	TCGA-AR-A0TW	0.972208	0.027792	0.328699	BRCA1_germline	WT
	690	TCGA-AR-A0TW	0.972208	0.027792	0.328699	BRCA2_somatic	WT
	691	TCGA-AR-A0TW	0.972208	0.027792	0.328699	BRCA2_germline	WT
	692	TCGA-AR-A0TX	0.481955	0.518045	0.67661	BRCA1_somatic	WT
	693	TCGA-AR-A0TX	0.481955	0.518045	0.67661	BRCA1_germline	WT
	694	TCGA-AR-A0TX	0.481955	0.518045	0.67661	BRCA2_somatic	WT
	695	TCGA-AR-A0TX	0.481955	0.518045	0.67661	BRCA2_germline	WT
	696	TCGA-AR-A0TY	0.61828	0.381721	0.821323	BRCA1_somatic	WT
	697	TCGA-AR-A0TY	0.61828	0.381721	0.821323	BRCA1_germline	WT
	698	TCGA-AR-A0TY	0.61828	0.381721	0.821323	BRCA2_somatic	WT
	699	TCGA-AR-A0TY	0.61828	0.381721	0.821323	BRCA2_germline	WT
	700	TCGA-AR-A0TZ	0.626923	0.373077	0.828305	BRCA1_somatic	WT
	701	TCGA-AR-A0TZ	0.626923	0.373077	0.828305	BRCA1_germline	WT
	702	TCGA-AR-A0TZ	0.626923	0.373077	0.828305	BRCA2_somatic	WT
	703	TCGA-AR-A0TZ	0.626923	0.373077	0.828305	BRCA2_germline	WT
	704	TCGA-AR-A0U1	0.856732	0.143268	0.398834	BRCA1_somatic	WT
	705	TCGA-AR-A0U1	0.856732	0.143268	0.398834	BRCA1_germline	WT
	706	TCGA-AR-A0U1	0.856732	0.143268	0.398834	BRCA2_somatic	WT
	707	TCGA-AR-A0U1	0.856732	0.143268	0.398834	BRCA2_germline	WT
	708	TCGA-AR-A1AH	0.582054	0.417946	0.614477	BRCA1_somatic	WT
	709	TCGA-AR-A1AH	0.582054	0.417946	0.614477	BRCA1_germline	WT
	710	TCGA-AR-A1AH	0.582054	0.417946	0.614477	BRCA2_somatic	WT
	711	TCGA-AR-A1AH	0.582054	0.417946	0.614477	BRCA2_germline	WT
	712	TCGA-AR-A1AI	0.909751	0.090249	0.365096	BRCA1_somatic	WT
	713	TCGA-AR-A1AI	0.909751	0.090249	0.365096	BRCA1_germline	WT
	714	TCGA-AR-A1AI	0.909751	0.090249	0.365096	BRCA2_somatic	MUT
	715	TCGA-AR-A1AI	0.909751	0.090249	0.365096	BRCA2_germline	WT
	716	TCGA-AR-A1AJ	0.901262	0.098738	1.17317	BRCA1_somatic	WT
	717	TCGA-AR-A1AJ	0.901262	0.098738	1.17317	BRCA1_germline	WT
	718	TCGA-AR-A1AJ	0.901262	0.098738	1.17317	BRCA2_somatic	WT
	719	TCGA-AR-A1AJ	0.901262	0.098738	1.17317	BRCA2_germline	WT
	720	TCGA-AR-A1AK	0.252805	0.747194	0.476227	BRCA1_somatic	WT
	721	TCGA-AR-A1AK	0.252805	0.747194	0.476227	BRCA1_germline	WT
	722	TCGA-AR-A1AK	0.252805	0.747194	0.476227	BRCA2_somatic	WT
	723	TCGA-AR-A1AK	0.252805	0.747194	0.476227	BRCA2_germline	WT
	724	TCGA-AR-A1AL	0.043048	0.956952	0.33753	BRCA1_somatic	WT
	725	TCGA-AR-A1AL	0.043048	0.956952	0.33753	BRCA1_germline	WT
	726	TCGA-AR-A1AL	0.043048	0.956952	0.33753	BRCA2_somatic	WT
	727	TCGA-AR-A1AL	0.043048	0.956952	0.33753	BRCA2_germline	WT
	728	TCGA-AR-A1AN	0.398396	0.601604	0.601642	BRCA1_somatic	WT
	729	TCGA-AR-A1AN	0.398396	0.601604	0.601642	BRCA1_germline	WT
	730	TCGA-AR-A1AN	0.398396	0.601604	0.601642	BRCA2_somatic	WT
	731	TCGA-AR-A1AN	0.398396	0.601604	0.601642	BRCA2_germline	WT
	732	TCGA-AR-A1AP	0.282863	0.717137	0.499835	BRCA1_somatic	WT
	733	TCGA-AR-A1AP	0.282863	0.717137	0.499835	BRCA1_germline	WT
	734	TCGA-AR-A1AP	0.282863	0.717137	0.499835	BRCA2_somatic	WT
	735	TCGA-AR-A1AP	0.282863	0.717137	0.499835	BRCA2_germline	WT
	736	TCGA-AR-A1AQ	0.849777	0.150223	1.10301	BRCA1_somatic	WT
	737	TCGA-AR-A1AQ	0.849777	0.150223	1.10301	BRCA1_germline	WT
	738	TCGA-AR-A1AQ	0.849777	0.150223	1.10301	BRCA2_somatic	WT
	739	TCGA-AR-A1AQ	0.849777	0.150223	1.10301	BRCA2_germline	WT
	740	TCGA-AR-A1AR	0.880545	0.119455	1.14508	BRCA1_somatic	WT
	741	TCGA-AR-A1AR	0.880545	0.119455	1.14508	BRCA1_germline	WT
	742	TCGA-AR-A1AR	0.880545	0.119455	1.14508	BRCA2_somatic	WT
	743	TCGA-AR-A1AR	0.880545	0.119455	1.14508	BRCA2_germline	WT
	744	TCGA-AR-A1AS	0.787723	0.212277	1.02171	BRCA1_somatic	WT
	745	TCGA-AR-A1AS	0.787723	0.212277	1.02171	BRCA1_germline	WT
	746	TCGA-AR-A1AS	0.787723	0.212277	1.02171	BRCA2_somatic	WT
	747	TCGA-AR-A1AS	0.787723	0.212277	1.02171	BRCA2_germline	WT
	748	TCGA-AR-A1AU	0.641874	0.358125	0.845208	BRCA1_somatic	WT
	749	TCGA-AR-A1AU	0.641874	0.358125	0.845208	BRCA1_germline	WT
	750	TCGA-AR-A1AU	0.641874	0.358125	0.845208	BRCA2_somatic	WT
	751	TCGA-AR-A1AU	0.641874	0.358125	0.845208	BRCA2_germline	WT
	752	TCGA-AR-A1AV	0.5253	0.4747	0.721649	BRCA1_somatic	WT
	753	TCGA-AR-A1AV	0.5253	0.4747	0.721649	BRCA1_germline	WT
	754	TCGA-AR-A1AV	0.5253	0.4747	0.721649	BRCA2_somatic	WT
	755	TCGA-AR-A1AV	0.5253	0.4747	0.721649	BRCA2_germline	WT
	756	TCGA-AR-A1AY	0.685947	0.314053	0.89631	BRCA1_somatic	WT
	757	TCGA-AR-A1AY	0.685947	0.314053	0.89631	BRCA1_germline	WT
	758	TCGA-AR-A1AY	0.685947	0.314053	0.89631	BRCA2_somatic	WT
	759	TCGA-AR-A1AY	0.685947	0.314053	0.89631	BRCA2_germline	WT
	760	TCGA-AR-A24H	0.518518	0.481482	0.674871	BRCA1_somatic	WT
	761	TCGA-AR-A24H	0.518518	0.481482	0.674871	BRCA1_germline	WT
	762	TCGA-AR-A24H	0.518518	0.481482	0.674871	BRCA2_somatic	WT
	763	TCGA-AR-A24H	0.518518	0.481482	0.674871	BRCA2_germline	MUT
	764	TCGA-AR-A24K	0.322206	0.677795	0.536412	BRCA1_somatic	WT
	765	TCGA-AR-A24K	0.322206	0.677795	0.536412	BRCA1_germline	WT
	766	TCGA-AR-A24K	0.322206	0.677795	0.536412	BRCA2_somatic	WT
	767	TCGA-AR-A24K	0.322206	0.677795	0.536412	BRCA2_germline	WT
	768	TCGA-AR-A24L	0.377154	0.622846	0.825537	BRCA1_somatic	WT
	769	TCGA-AR-A24L	0.377154	0.622846	0.825537	BRCA1_germline	WT
	770	TCGA-AR-A24L	0.377154	0.622846	0.825537	BRCA2_somatic	WT
	771	TCGA-AR-A24L	0.377154	0.622846	0.825537	BRCA2_germline	MUT
	772	TCGA-AR-A24M	0.239103	0.760897	0.467368	BRCA1_somatic	WT
	773	TCGA-AR-A24M	0.239103	0.760897	0.467368	BRCA1_germline	WT
	774	TCGA-AR-A24M	0.239103	0.760897	0.467368	BRCA2_somatic	WT
	775	TCGA-AR-A24M	0.239103	0.760897	0.467368	BRCA2_germline	WT
	776	TCGA-AR-A24P	0.447094	0.552906	0.651362	BRCA1_somatic	WT
	777	TCGA-AR-A24P	0.447094	0.552906	0.651362	BRCA1_germline	WT
	778	TCGA-AR-A24P	0.447094	0.552906	0.651362	BRCA2_somatic	WT
	779	TCGA-AR-A24P	0.447094	0.552906	0.651362	BRCA2_germline	WT
	780	TCGA-AR-A24Q	0.929587	0.070413	0.353559	BRCA1_somatic	WT
	781	TCGA-AR-A24Q	0.929587	0.070413	0.353559	BRCA1_germline	MUT
	782	TCGA-AR-A24Q	0.929587	0.070413	0.353559	BRCA2_somatic	WT
	783	TCGA-AR-A24Q	0.929587	0.070413	0.353559	BRCA2_germline	WT
	784	TCGA-AR-A24R	0.531397	0.468603	0.732847	BRCA1_somatic	WT
	785	TCGA-AR-A24R	0.531397	0.468603	0.732847	BRCA1_germline	WT
	786	TCGA-AR-A24R	0.531397	0.468603	0.732847	BRCA2_somatic	WT
	787	TCGA-AR-A24R	0.531397	0.468603	0.732847	BRCA2_germline	WT
	788	TCGA-AR-A24S	0.639059	0.360941	0.84197	BRCA1_somatic	WT
	789	TCGA-AR-A24S	0.639059	0.360941	0.84197	BRCA1_germline	WT
	790	TCGA-AR-A24S	0.639059	0.360941	0.84197	BRCA2_somatic	WT
	791	TCGA-AR-A24S	0.639059	0.360941	0.84197	BRCA2_germline	WT
	792	TCGA-AR-A24U	0.769619	0.230381	0.999086	BRCA1_somatic	WT
	793	TCGA-AR-A24U	0.769619	0.230381	0.999086	BRCA1_germline	WT
	794	TCGA-AR-A24U	0.769619	0.230381	0.999086	BRCA2_somatic	WT
	795	TCGA-AR-A24U	0.769619	0.230381	0.999086	BRCA2_germline	WT
	796	TCGA-AR-A24V	0.20082	0.79918	0.438595	BRCA1_somatic	WT
	797	TCGA-AR-A24V	0.20082	0.79918	0.438595	BRCA1_germline	WT
	798	TCGA-AR-A24V	0.20082	0.79918	0.438595	BRCA2_somatic	WT
	799	TCGA-AR-A24V	0.20082	0.79918	0.438595	BRCA2_germline	WT
	800	TCGA-AR-A24W	0.329053	0.670947	0.540557	BRCA1_somatic	WT
	801	TCGA-AR-A24W	0.329053	0.670947	0.540557	BRCA1_germline	WT
	802	TCGA-AR-A24W	0.329053	0.670947	0.540557	BRCA2_somatic	WT
	803	TCGA-AR-A24W	0.329053	0.670947	0.540557	BRCA2_germline	WT
	804	TCGA-AR-A24X	0.623451	0.376549	0.827725	BRCA1_somatic	WT
	805	TCGA-AR-A24X	0.623451	0.376549	0.827725	BRCA1_germline	WT
	806	TCGA-AR-A24X	0.623451	0.376549	0.827725	BRCA2_somatic	WT
	807	TCGA-AR-A24X	0.623451	0.376549	0.827725	BRCA2_germline	WT
	808	TCGA-AR-A24Z	0.778726	0.221274	1.01197	BRCA1_somatic	WT
	809	TCGA-AR-A24Z	0.778726	0.221274	1.01197	BRCA1_germline	WT
	810	TCGA-AR-A24Z	0.778726	0.221274	1.01197	BRCA2_somatic	WT
	811	TCGA-AR-A24Z	0.778726	0.221274	1.01197	BRCA2_germline	WT
	812	TCGA-AR-A250	0.801392	0.198608	0.437121	BRCA1_somatic	WT
	813	TCGA-AR-A250	0.801392	0.198608	0.437121	BRCA1_germline	WT
	814	TCGA-AR-A250	0.801392	0.198608	0.437121	BRCA2_somatic	WT
	815	TCGA-AR-A250	0.801392	0.198608	0.437121	BRCA2_germline	WT
	816	TCGA-AR-A251	0.789911	0.210089	0.444797	BRCA1_somatic	WT
	817	TCGA-AR-A251	0.789911	0.210089	0.444797	BRCA1_germline	WT
	818	TCGA-AR-A251	0.789911	0.210089	0.444797	BRCA2_somatic	WT
	819	TCGA-AR-A251	0.789911	0.210089	0.444797	BRCA2_germline	WT
	820	TCGA-AR-A254	0.809169	0.190831	1.04942	BRCA1_somatic	WT
	821	TCGA-AR-A254	0.809169	0.190831	1.04942	BRCA1_germline	WT
	822	TCGA-AR-A254	0.809169	0.190831	1.04942	BRCA2_somatic	WT
	823	TCGA-AR-A254	0.809169	0.190831	1.04942	BRCA2_germline	WT
	824	TCGA-AR-A255	0.478572	0.521428	0.715507	BRCA1_somatic	WT
	825	TCGA-AR-A255	0.478572	0.521428	0.715507	BRCA1_germline	WT
	826	TCGA-AR-A255	0.478572	0.521428	0.715507	BRCA2_somatic	WT
	827	TCGA-AR-A255	0.478572	0.521428	0.715507	BRCA2_germline	WT
	828	TCGA-AR-A256	0.733678	0.266322	0.486543	BRCA1_somatic	WT
	829	TCGA-AR-A256	0.733678	0.266322	0.486543	BRCA1_germline	WT
	830	TCGA-AR-A256	0.733678	0.266322	0.486543	BRCA2_somatic	WT
	831	TCGA-AR-A256	0.733678	0.266322	0.486543	BRCA2_germline	WT
	832	TCGA-AR-A2LE	0.345399	0.654601	0.550969	BRCA1_somatic	WT
	833	TCGA-AR-A2LE	0.345399	0.654601	0.550969	BRCA1_germline	WT
	834	TCGA-AR-A2LE	0.345399	0.654601	0.550969	BRCA2_somatic	WT
	835	TCGA-AR-A2LE	0.345399	0.654601	0.550969	BRCA2_germline	WT
	836	TCGA-AR-A2LH	0.878808	0.121192	1.14207	BRCA1_somatic	WT
	837	TCGA-AR-A2LH	0.878808	0.121192	1.14207	BRCA1_germline	WT
	838	TCGA-AR-A2LH	0.878808	0.121192	1.14207	BRCA2_somatic	WT
	839	TCGA-AR-A2LH	0.878808	0.121192	1.14207	BRCA2_germline	WT
	840	TCGA-AR-A2LJ	0.661667	0.338333	0.868115	BRCA1_somatic	WT
	841	TCGA-AR-A2LJ	0.661667	0.338333	0.868115	BRCA1_germline	WT
	842	TCGA-AR-A2LJ	0.661667	0.338333	0.868115	BRCA2_somatic	WT
	843	TCGA-AR-A2LJ	0.661667	0.338333	0.868115	BRCA2_germline	WT
	844	TCGA-AR-A2LK	0.2873	0.712701	0.5056	BRCA1_somatic	WT
	845	TCGA-AR-A2LK	0.2873	0.712701	0.5056	BRCA1_germline	WT
	846	TCGA-AR-A2LK	0.2873	0.712701	0.5056	BRCA2_somatic	WT
	847	TCGA-AR-A2LK	0.2873	0.712701	0.5056	BRCA2_germline	WT
	848	TCGA-AR-A2LM	0.180821	0.819179	0.424986	BRCA1_somatic	WT
	849	TCGA-AR-A2LM	0.180821	0.819179	0.424986	BRCA1_germline	WT
	850	TCGA-AR-A2LM	0.180821	0.819179	0.424986	BRCA2_somatic	WT
	851	TCGA-AR-A2LM	0.180821	0.819179	0.424986	BRCA2_germline	WT
	852	TCGA-AR-A2LN	0.210684	0.789316	0.446801	BRCA1_somatic	WT
	853	TCGA-AR-A2LN	0.210684	0.789316	0.446801	BRCA1_germline	WT
	854	TCGA-AR-A2LN	0.210684	0.789316	0.446801	BRCA2_somatic	WT
	855	TCGA-AR-A2LN	0.210684	0.789316	0.446801	BRCA2_germline	MUT
	856	TCGA-AR-A2LO	0.472944	0.527056	0.668014	BRCA1_somatic	WT
	857	TCGA-AR-A2LO	0.472944	0.527056	0.668014	BRCA1_germline	WT
	858	TCGA-AR-A2LO	0.472944	0.527056	0.668014	BRCA2_somatic	WT
	859	TCGA-AR-A2LO	0.472944	0.527056	0.668014	BRCA2_germline	WT
	860	TCGA-AR-A2LQ	0.336109	0.663891	0.549761	BRCA1_somatic	WT
	861	TCGA-AR-A2LQ	0.336109	0.663891	0.549761	BRCA1_germline	WT
	862	TCGA-AR-A2LQ	0.336109	0.663891	0.549761	BRCA2_somatic	WT
	863	TCGA-AR-A2LQ	0.336109	0.663891	0.549761	BRCA2_germline	WT
	864	TCGA-AR-A5QN	0.14999	0.85001	0.403192	BRCA1_somatic	WT
	865	TCGA-AR-A5QN	0.14999	0.85001	0.403192	BRCA1_germline	WT
	866	TCGA-AR-A5QN	0.14999	0.85001	0.403192	BRCA2_somatic	WT
	867	TCGA-AR-A5QN	0.14999	0.85001	0.403192	BRCA2_germline	WT
	868	TCGA-AR-A5QP	0.229253	0.770747	0.458956	BRCA1_somatic	WT
	869	TCGA-AR-A5QP	0.229253	0.770747	0.458956	BRCA1_germline	WT
	870	TCGA-AR-A5QP	0.229253	0.770747	0.458956	BRCA2_somatic	WT
	871	TCGA-AR-A5QP	0.229253	0.770747	0.458956	BRCA2_germline	WT
	872	TCGA-AR-A5QQ	0.870594	0.129406	1.13104	BRCA1_somatic	WT
	873	TCGA-AR-A5QQ	0.870594	0.129406	1.13104	BRCA1_germline	WT
	874	TCGA-AR-A5QQ	0.870594	0.129406	1.13104	BRCA2_somatic	WT
	875	TCGA-AR-A5QQ	0.870594	0.129406	1.13104	BRCA2_germline	WT
	876	TCGA-BH-A0AU	0.422845	0.577155	0.618966	BRCA1_somatic	WT
	877	TCGA-BH-A0AU	0.422845	0.577155	0.618966	BRCA1_germline	WT
	878	TCGA-BH-A0AU	0.422845	0.577155	0.618966	BRCA2_somatic	WT
	879	TCGA-BH-A0AU	0.422845	0.577155	0.618966	BRCA2_germline	WT
	880	TCGA-BH-A0AV	0.48724	0.51276	0.705989	BRCA1_somatic	WT
	881	TCGA-BH-A0AV	0.48724	0.51276	0.705989	BRCA1_germline	WT
	882	TCGA-BH-A0AV	0.48724	0.51276	0.705989	BRCA2_somatic	WT
	883	TCGA-BH-A0AV	0.48724	0.51276	0.705989	BRCA2_germline	WT
	884	TCGA-BH-A0AY	0.603123	0.396877	0.801578	BRCA1_somatic	WT
	885	TCGA-BH-A0AY	0.603123	0.396877	0.801578	BRCA1_germline	WT
	886	TCGA-BH-A0AY	0.603123	0.396877	0.801578	BRCA2_somatic	WT
	887	TCGA-BH-A0AY	0.603123	0.396877	0.801578	BRCA2_germline	WT
	888	TCGA-BH-A0AZ	0.343788	0.656212	0.861511	BRCA1_somatic	WT
	889	TCGA-BH-A0AZ	0.343788	0.656212	0.861511	BRCA1_germline	WT
	890	TCGA-BH-A0AZ	0.343788	0.656212	0.861511	BRCA2_somatic	WT
	891	TCGA-BH-A0AZ	0.343788	0.656212	0.861511	BRCA2_germline	MUT
	892	TCGA-BH-A0B0	0.282782	0.717218	0.499338	BRCA1_somatic	WT
	893	TCGA-BH-A0B0	0.282782	0.717218	0.499338	BRCA1_germline	WT
	894	TCGA-BH-A0B0	0.282782	0.717218	0.499338	BRCA2_somatic	WT
	895	TCGA-BH-A0B0	0.282782	0.717218	0.499338	BRCA2_germline	WT
	896	TCGA-BH-A0B3	0.567944	0.432056	0.62751	BRCA1_somatic	WT
	897	TCGA-BH-A0B3	0.567944	0.432056	0.62751	BRCA1_germline	WT
	898	TCGA-BH-A0B3	0.567944	0.432056	0.62751	BRCA2_somatic	WT
	899	TCGA-BH-A0B3	0.567944	0.432056	0.62751	BRCA2_germline	WT
	900	TCGA-BH-A0B4	0.399008	0.600992	0.79923	BRCA1_somatic	WT
	901	TCGA-BH-A0B4	0.399008	0.600992	0.79923	BRCA1_germline	WT
	902	TCGA-BH-A0B4	0.399008	0.600992	0.79923	BRCA2_somatic	WT
	903	TCGA-BH-A0B4	0.399008	0.600992	0.79923	BRCA2_germline	MUT
	904	TCGA-BH-A0B5	0.458117	0.541883	0.652141	BRCA1_somatic	WT
	905	TCGA-BH-A0B5	0.458117	0.541883	0.652141	BRCA1_germline	WT
	906	TCGA-BH-A0B5	0.458117	0.541883	0.652141	BRCA2_somatic	WT
	907	TCGA-BH-A0B5	0.458117	0.541883	0.652141	BRCA2_germline	WT
	908	TCGA-BH-A0B7	0.62372	0.37628	0.577061	BRCA1_somatic	WT
	909	TCGA-BH-A0B7	0.62372	0.37628	0.577061	BRCA1_germline	WT
	910	TCGA-BH-A0B7	0.62372	0.37628	0.577061	BRCA2_somatic	WT
	911	TCGA-BH-A0B7	0.62372	0.37628	0.577061	BRCA2_germline	WT
	912	TCGA-BH-A0BC	0.389443	0.610557	0.588689	BRCA1_somatic	WT
	913	TCGA-BH-A0BC	0.389443	0.610557	0.588689	BRCA1_germline	WT
	914	TCGA-BH-A0BC	0.389443	0.610557	0.588689	BRCA2_somatic	WT
	915	TCGA-BH-A0BC	0.389443	0.610557	0.588689	BRCA2_germline	WT
	916	TCGA-BH-A0BD	0.370188	0.629812	0.571737	BRCA1_somatic	WT
	917	TCGA-BH-A0BD	0.370188	0.629812	0.571737	BRCA1_germline	WT
	918	TCGA-BH-A0BD	0.370188	0.629812	0.571737	BRCA2_somatic	WT
	919	TCGA-BH-A0BD	0.370188	0.629812	0.571737	BRCA2_germline	WT
	920	TCGA-BH-A0BF	0.529129	0.470871	0.722701	BRCA1_somatic	WT
	921	TCGA-BH-A0BF	0.529129	0.470871	0.722701	BRCA1_germline	WT
	922	TCGA-BH-A0BF	0.529129	0.470871	0.722701	BRCA2_somatic	WT
	923	TCGA-BH-A0BF	0.529129	0.470871	0.722701	BRCA2_germline	WT
	924	TCGA-BH-A0BG	0.503051	0.496949	0.690101	BRCA1_somatic	WT
	925	TCGA-BH-A0BG	0.503051	0.496949	0.690101	BRCA1_germline	WT
	926	TCGA-BH-A0BG	0.503051	0.496949	0.690101	BRCA2_somatic	WT
	927	TCGA-BH-A0BG	0.503051	0.496949	0.690101	BRCA2_germline	WT
	928	TCGA-BH-A0BL	0.317251	0.682749	0.892502	BRCA1_somatic	WT
	929	TCGA-BH-A0BL	0.317251	0.682749	0.892502	BRCA1_germline	WT
	930	TCGA-BH-A0BL	0.317251	0.682749	0.892502	BRCA2_somatic	WT
	931	TCGA-BH-A0BL	0.317251	0.682749	0.892502	BRCA2_germline	WT
	932	TCGA-BH-A0BO	0.308511	0.691489	0.519881	BRCA1_somatic	WT
	933	TCGA-BH-A0BO	0.308511	0.691489	0.519881	BRCA1_germline	WT
	934	TCGA-BH-A0BO	0.308511	0.691489	0.519881	BRCA2_somatic	WT
	935	TCGA-BH-A0BO	0.308511	0.691489	0.519881	BRCA2_germline	WT
	936	TCGA-BH-A0BP	0.320586	0.679414	0.888571	BRCA1_somatic	WT
	937	TCGA-BH-A0BP	0.320586	0.679414	0.888571	BRCA1_germline	WT
	938	TCGA-BH-A0BP	0.320586	0.679414	0.888571	BRCA2_somatic	WT
	939	TCGA-BH-A0BP	0.320586	0.679414	0.888571	BRCA2_germline	WT
	940	TCGA-BH-A0BQ	0.485384	0.514616	0.678638	BRCA1_somatic	WT
	941	TCGA-BH-A0BQ	0.485384	0.514616	0.678638	BRCA1_germline	WT
	942	TCGA-BH-A0BQ	0.485384	0.514616	0.678638	BRCA2_somatic	WT
	943	TCGA-BH-A0BQ	0.485384	0.514616	0.678638	BRCA2_germline	WT
	944	TCGA-BH-A0BS	0.416798	0.583203	0.613402	BRCA1_somatic	WT
	945	TCGA-BH-A0BS	0.416798	0.583203	0.613402	BRCA1_germline	WT
	946	TCGA-BH-A0BS	0.416798	0.583203	0.613402	BRCA2_somatic	WT
	947	TCGA-BH-A0BS	0.416798	0.583203	0.613402	BRCA2_germline	WT
	948	TCGA-BH-A0BT	0.364339	0.635661	0.56666	BRCA1_somatic	WT
	949	TCGA-BH-A0BT	0.364339	0.635661	0.56666	BRCA1_germline	WT
	950	TCGA-BH-A0BT	0.364339	0.635661	0.56666	BRCA2_somatic	WT
	951	TCGA-BH-A0BT	0.364339	0.635661	0.56666	BRCA2_germline	WT
	952	TCGA-BH-A0BV	0.56236	0.43764	0.75745	BRCA1_somatic	WT
	953	TCGA-BH-A0BV	0.56236	0.43764	0.75745	BRCA1_germline	WT
	954	TCGA-BH-A0BV	0.56236	0.43764	0.75745	BRCA2_somatic	WT
	955	TCGA-BH-A0BV	0.56236	0.43764	0.75745	BRCA2_germline	WT
	956	TCGA-BH-A0BW	0.57729	0.42271	0.618841	BRCA1_somatic	WT
	957	TCGA-BH-A0BW	0.57729	0.42271	0.618841	BRCA1_germline	WT
	958	TCGA-BH-A0BW	0.57729	0.42271	0.618841	BRCA2_somatic	WT
	959	TCGA-BH-A0BW	0.57729	0.42271	0.618841	BRCA2_germline	WT
	960	TCGA-BH-A0C1	0.511241	0.488759	0.704452	BRCA1_somatic	WT
	961	TCGA-BH-A0C1	0.511241	0.488759	0.704452	BRCA1_germline	WT
	962	TCGA-BH-A0C1	0.511241	0.488759	0.704452	BRCA2_somatic	WT
	963	TCGA-BH-A0C1	0.511241	0.488759	0.704452	BRCA2_germline	WT
	964	TCGA-BH-A0C3	0.335491	0.66451	0.542109	BRCA1_somatic	WT
	965	TCGA-BH-A0C3	0.335491	0.66451	0.542109	BRCA1_germline	WT
	966	TCGA-BH-A0C3	0.335491	0.66451	0.542109	BRCA2_somatic	WT
	967	TCGA-BH-A0C3	0.335491	0.66451	0.542109	BRCA2_germline	WT
	968	TCGA-BH-A0C7	0.673218	0.326782	0.534857	BRCA1_somatic	WT
	969	TCGA-BH-A0C7	0.673218	0.326782	0.534857	BRCA1_germline	WT
	970	TCGA-BH-A0C7	0.673218	0.326782	0.534857	BRCA2_somatic	WT
	971	TCGA-BH-A0C7	0.673218	0.326782	0.534857	BRCA2_germline	WT
	972	TCGA-BH-A0DD	0.71613	0.28387	0.932454	BRCA1_somatic	WT
	973	TCGA-BH-A0DD	0.71613	0.28387	0.932454	BRCA1_germline	WT
	974	TCGA-BH-A0DD	0.71613	0.28387	0.932454	BRCA2_somatic	WT
	975	TCGA-BH-A0DD	0.71613	0.28387	0.932454	BRCA2_germline	WT
	976	TCGA-BH-A0DE	0.315577	0.684423	0.525635	BRCA1_somatic	WT
	977	TCGA-BH-A0DE	0.315577	0.684423	0.525635	BRCA1_germline	WT
	978	TCGA-BH-A0DE	0.315577	0.684423	0.525635	BRCA2_somatic	WT
	979	TCGA-BH-A0DE	0.315577	0.684423	0.525635	BRCA2_germline	WT
	980	TCGA-BH-A0DG	0.596006	0.403994	0.793755	BRCA1_somatic	WT
	981	TCGA-BH-A0DG	0.596006	0.403994	0.793755	BRCA1_germline	WT
	982	TCGA-BH-A0DG	0.596006	0.403994	0.793755	BRCA2_somatic	WT
	983	TCGA-BH-A0DG	0.596006	0.403994	0.793755	BRCA2_germline	WT
	984	TCGA-BH-A0DH	0.297861	0.70214	0.5113	BRCA1_somatic	WT
	985	TCGA-BH-A0DH	0.297861	0.70214	0.5113	BRCA1_germline	WT
	986	TCGA-BH-A0DH	0.297861	0.70214	0.5113	BRCA2_somatic	WT
	987	TCGA-BH-A0DH	0.297861	0.70214	0.5113	BRCA2_germline	WT
	988	TCGA-BH-A0DI	0.513876	0.486124	0.70712	BRCA1_somatic	WT
	989	TCGA-BH-A0DI	0.513876	0.486124	0.70712	BRCA1_germline	WT
	990	TCGA-BH-A0DI	0.513876	0.486124	0.70712	BRCA2_somatic	WT
	991	TCGA-BH-A0DI	0.513876	0.486124	0.70712	BRCA2_germline	WT
	992	TCGA-BH-A0DL	0.54066	0.45934	0.734633	BRCA1_somatic	WT
	993	TCGA-BH-A0DL	0.54066	0.45934	0.734633	BRCA1_germline	WT
	994	TCGA-BH-A0DL	0.54066	0.45934	0.734633	BRCA2_somatic	WT
	995	TCGA-BH-A0DL	0.54066	0.45934	0.734633	BRCA2_germline	WT
	996	TCGA-BH-A0DO	0.481399	0.518601	0.674719	BRCA1_somatic	WT
	997	TCGA-BH-A0DO	0.481399	0.518601	0.674719	BRCA1_germline	WT
	998	TCGA-BH-A0DO	0.481399	0.518601	0.674719	BRCA2_somatic	WT
	999	TCGA-BH-A0DO	0.481399	0.518601	0.674719	BRCA2_germline	WT
	1000	TCGA-BH-A0DQ	0.37208	0.62792	0.573387	BRCA1_somatic	WT
	1001	TCGA-BH-A0DQ	0.37208	0.62792	0.573387	BRCA1_germline	WT
	1002	TCGA-BH-A0DQ	0.37208	0.62792	0.573387	BRCA2_somatic	WT
	1003	TCGA-BH-A0DQ	0.37208	0.62792	0.573387	BRCA2_germline	WT
	1004	TCGA-BH-A0DT	0.41169	0.58831	0.608731	BRCA1_somatic	WT
	1005	TCGA-BH-A0DT	0.41169	0.58831	0.608731	BRCA1_germline	WT
	1006	TCGA-BH-A0DT	0.41169	0.58831	0.608731	BRCA2_somatic	WT
	1007	TCGA-BH-A0DT	0.41169	0.58831	0.608731	BRCA2_germline	WT
	1008	TCGA-BH-A0DX	0.381366	0.618634	0.581534	BRCA1_somatic	WT
	1009	TCGA-BH-A0DX	0.381366	0.618634	0.581534	BRCA1_germline	WT
	1010	TCGA-BH-A0DX	0.381366	0.618634	0.581534	BRCA2_somatic	WT
	1011	TCGA-BH-A0DX	0.381366	0.618634	0.581534	BRCA2_germline	WT
	1012	TCGA-BH-A0DZ	0.60461	0.39539	0.803219	BRCA1_somatic	WT
	1013	TCGA-BH-A0DZ	0.60461	0.39539	0.803219	BRCA1_germline	WT
	1014	TCGA-BH-A0DZ	0.60461	0.39539	0.803219	BRCA2_somatic	WT
	1015	TCGA-BH-A0DZ	0.60461	0.39539	0.803219	BRCA2_germline	WT
	1016	TCGA-BH-A0E7	0.382227	0.617774	0.582293	BRCA1_somatic	WT
	1017	TCGA-BH-A0E7	0.382227	0.617774	0.582293	BRCA1_germline	WT
	1018	TCGA-BH-A0E7	0.382227	0.617774	0.582293	BRCA2_somatic	WT
	1019	TCGA-BH-A0E7	0.382227	0.617774	0.582293	BRCA2_germline	WT
	1020	TCGA-BH-A0E9	0.369111	0.63089	0.570799	BRCA1_somatic	WT
	1021	TCGA-BH-A0E9	0.369111	0.63089	0.570799	BRCA1_germline	WT
	1022	TCGA-BH-A0E9	0.369111	0.63089	0.570799	BRCA2_somatic	WT
	1023	TCGA-BH-A0E9	0.369111	0.63089	0.570799	BRCA2_germline	WT
	1024	TCGA-BH-A0EA	0.281236	0.718764	0.498124	BRCA1_somatic	WT
	1025	TCGA-BH-A0EA	0.281236	0.718764	0.498124	BRCA1_germline	WT
	1026	TCGA-BH-A0EA	0.281236	0.718764	0.498124	BRCA2_somatic	WT
	1027	TCGA-BH-A0EA	0.281236	0.718764	0.498124	BRCA2_germline	WT
	1028	TCGA-BH-A0EB	0.526867	0.473133	0.720375	BRCA1_somatic	WT
	1029	TCGA-BH-A0EB	0.526867	0.473133	0.720375	BRCA1_germline	WT
	1030	TCGA-BH-A0EB	0.526867	0.473133	0.720375	BRCA2_somatic	WT
	1031	TCGA-BH-A0EB	0.526867	0.473133	0.720375	BRCA2_germline	WT
	1032	TCGA-BH-A0EE	0.797625	0.202375	1.03442	BRCA1_somatic	WT
	1033	TCGA-BH-A0EE	0.797625	0.202375	1.03442	BRCA1_germline	WT
	1034	TCGA-BH-A0EE	0.797625	0.202375	1.03442	BRCA2_somatic	WT
	1035	TCGA-BH-A0EE	0.797625	0.202375	1.03442	BRCA2_germline	WT
	1036	TCGA-BH-A0EI	0.252518	0.747482	0.475981	BRCA1_somatic	WT
	1037	TCGA-BH-A0EI	0.252518	0.747482	0.475981	BRCA1_germline	WT
	1038	TCGA-BH-A0EI	0.252518	0.747482	0.475981	BRCA2_somatic	WT
	1039	TCGA-BH-A0EI	0.252518	0.747482	0.475981	BRCA2_germline	WT
	1040	TCGA-BH-A0H3	0.321212	0.678788	0.530257	BRCA1_somatic	WT
	1041	TCGA-BH-A0H3	0.321212	0.678788	0.530257	BRCA1_germline	WT
	1042	TCGA-BH-A0H3	0.321212	0.678788	0.530257	BRCA2_somatic	WT
	1043	TCGA-BH-A0H3	0.321212	0.678788	0.530257	BRCA2_germline	WT
	1044	TCGA-BH-A0HA	0.358185	0.641815	0.561354	BRCA1_somatic	WT
	1045	TCGA-BH-A0HA	0.358185	0.641815	0.561354	BRCA1_germline	WT
	1046	TCGA-BH-A0HA	0.358185	0.641815	0.561354	BRCA2_somatic	WT
	1047	TCGA-BH-A0HA	0.358185	0.641815	0.561354	BRCA2_germline	WT
	1048	TCGA-BH-A0HI	0.395002	0.604998	0.593652	BRCA1_somatic	WT
	1049	TCGA-BH-A0HI	0.395002	0.604998	0.593652	BRCA1_germline	WT
	1050	TCGA-BH-A0HI	0.395002	0.604998	0.593652	BRCA2_somatic	WT
	1051	TCGA-BH-A0HI	0.395002	0.604998	0.593652	BRCA2_germline	WT
	1052	TCGA-BH-A0HK	0.252981	0.747019	0.476332	BRCA1_somatic	WT
	1053	TCGA-BH-A0HK	0.252981	0.747019	0.476332	BRCA1_germline	WT
	1054	TCGA-BH-A0HK	0.252981	0.747019	0.476332	BRCA2_somatic	WT
	1055	TCGA-BH-A0HK	0.252981	0.747019	0.476332	BRCA2_germline	WT
	1056	TCGA-BH-A0HO	0.371961	0.628039	0.573283	BRCA1_somatic	WT
	1057	TCGA-BH-A0HO	0.371961	0.628039	0.573283	BRCA1_germline	WT
	1058	TCGA-BH-A0HO	0.371961	0.628039	0.573283	BRCA2_somatic	WT
	1059	TCGA-BH-A0HO	0.371961	0.628039	0.573283	BRCA2_germline	WT
	1060	TCGA-BH-A0HP	0.311535	0.688465	0.522337	BRCA1_somatic	WT
	1061	TCGA-BH-A0HP	0.311535	0.688465	0.522337	BRCA1_germline	WT
	1062	TCGA-BH-A0HP	0.311535	0.688465	0.522337	BRCA2_somatic	WT
	1063	TCGA-BH-A0HP	0.311535	0.688465	0.522337	BRCA2_germline	WT
	1064	TCGA-BH-A0HQ	0.34454	0.65546	0.549723	BRCA1_somatic	WT
	1065	TCGA-BH-A0HQ	0.34454	0.65546	0.549723	BRCA1_germline	WT
	1066	TCGA-BH-A0HQ	0.34454	0.65546	0.549723	BRCA2_somatic	WT
	1067	TCGA-BH-A0HQ	0.34454	0.65546	0.549723	BRCA2_germline	WT
	1068	TCGA-BH-A0HU	0.542819	0.457181	0.736882	BRCA1_somatic	WT
	1069	TCGA-BH-A0HU	0.542819	0.457181	0.736882	BRCA1_germline	WT
	1070	TCGA-BH-A0HU	0.542819	0.457181	0.736882	BRCA2_somatic	WT
	1071	TCGA-BH-A0HU	0.542819	0.457181	0.736882	BRCA2_germline	WT
	1072	TCGA-BH-A0HW	0.564991	0.435009	0.760249	BRCA1_somatic	WT
	1073	TCGA-BH-A0HW	0.564991	0.435009	0.760249	BRCA1_germline	WT
	1074	TCGA-BH-A0HW	0.564991	0.435009	0.760249	BRCA2_somatic	WT
	1075	TCGA-BH-A0HW	0.564991	0.435009	0.760249	BRCA2_germline	WT
	1076	TCGA-BH-A0W7	0.326874	0.673126	0.534933	BRCA1_somatic	WT
	1077	TCGA-BH-A0W7	0.326874	0.673126	0.534933	BRCA1_germline	WT
	1078	TCGA-BH-A0W7	0.326874	0.673126	0.534933	BRCA2_somatic	WT
	1079	TCGA-BH-A0W7	0.326874	0.673126	0.534933	BRCA2_germline	WT
	1080	TCGA-BH-A18F	0.357196	0.642804	0.560505	BRCA1_somatic	WT
	1081	TCGA-BH-A18F	0.357196	0.642804	0.560505	BRCA1_germline	WT
	1082	TCGA-BH-A18F	0.357196	0.642804	0.560505	BRCA2_somatic	WT
	1083	TCGA-BH-A18F	0.357196	0.642804	0.560505	BRCA2_germline	WT
	1084	TCGA-BH-A18G	0.778637	0.221363	1.01011	BRCA1_somatic	WT
	1085	TCGA-BH-A18G	0.778637	0.221363	1.01011	BRCA1_germline	WT
	1086	TCGA-BH-A18G	0.778637	0.221363	1.01011	BRCA2_somatic	WT
	1087	TCGA-BH-A18G	0.778637	0.221363	1.01011	BRCA2_germline	WT
	1088	TCGA-BH-A18H	0.327753	0.672247	0.880156	BRCA1_somatic	WT
	1089	TCGA-BH-A18H	0.327753	0.672247	0.880156	BRCA1_germline	WT
	1090	TCGA-BH-A18H	0.327753	0.672247	0.880156	BRCA2_somatic	WT
	1091	TCGA-BH-A18H	0.327753	0.672247	0.880156	BRCA2_germline	WT
	1092	TCGA-BH-A18I	0.29794	0.70206	0.511364	BRCA1_somatic	WT
	1093	TCGA-BH-A18I	0.29794	0.70206	0.511364	BRCA1_germline	WT
	1094	TCGA-BH-A18I	0.29794	0.70206	0.511364	BRCA2_somatic	WT
	1095	TCGA-BH-A18I	0.29794	0.70206	0.511364	BRCA2_germline	WT
	1096	TCGA-BH-A18J	0.561525	0.438475	0.756563	BRCA1_somatic	WT
	1097	TCGA-BH-A18J	0.561525	0.438475	0.756563	BRCA1_germline	WT
	1098	TCGA-BH-A18J	0.561525	0.438475	0.756563	BRCA2_somatic	WT
	1099	TCGA-BH-A18J	0.561525	0.438475	0.756563	BRCA2_germline	WT
	1100	TCGA-BH-A18L	0.359093	0.640907	0.562135	BRCA1_somatic	WT
	1101	TCGA-BH-A18L	0.359093	0.640907	0.562135	BRCA1_germline	WT
	1102	TCGA-BH-A18L	0.359093	0.640907	0.562135	BRCA2_somatic	WT
	1103	TCGA-BH-A18L	0.359093	0.640907	0.562135	BRCA2_germline	WT
	1104	TCGA-BH-A18M	0.38207	0.61793	0.582155	BRCA1_somatic	WT
	1105	TCGA-BH-A18M	0.38207	0.61793	0.582155	BRCA1_germline	WT
	1106	TCGA-BH-A18M	0.38207	0.61793	0.582155	BRCA2_somatic	WT
	1107	TCGA-BH-A18M	0.38207	0.61793	0.582155	BRCA2_germline	WT
	1108	TCGA-BH-A18N	0.588671	0.411329	0.785745	BRCA1_somatic	WT
	1109	TCGA-BH-A18N	0.588671	0.411329	0.785745	BRCA1_germline	WT
	1110	TCGA-BH-A18N	0.588671	0.411329	0.785745	BRCA2_somatic	WT
	1111	TCGA-BH-A18N	0.588671	0.411329	0.785745	BRCA2_germline	WT
	1112	TCGA-BH-A18Q	0.704233	0.295767	0.509626	BRCA1_somatic	WT
	1113	TCGA-BH-A18Q	0.704233	0.295767	0.509626	BRCA1_germline	WT
	1114	TCGA-BH-A18Q	0.704233	0.295767	0.509626	BRCA2_somatic	WT
	1115	TCGA-BH-A18Q	0.704233	0.295767	0.509626	BRCA2_germline	WT
	1116	TCGA-BH-A18R	0.409234	0.590766	0.606495	BRCA1_somatic	WT
	1117	TCGA-BH-A18R	0.409234	0.590766	0.606495	BRCA1_germline	WT
	1118	TCGA-BH-A18R	0.409234	0.590766	0.606495	BRCA2_somatic	WT
	1119	TCGA-BH-A18R	0.409234	0.590766	0.606495	BRCA2_germline	WT
	1120	TCGA-BH-A18S	0.310831	0.689169	0.521765	BRCA1_somatic	WT
	1121	TCGA-BH-A18S	0.310831	0.689169	0.521765	BRCA1_germline	WT
	1122	TCGA-BH-A18S	0.310831	0.689169	0.521765	BRCA2_somatic	WT
	1123	TCGA-BH-A18S	0.310831	0.689169	0.521765	BRCA2_germline	WT
	1124	TCGA-BH-A18V	0.715627	0.284373	0.50059	BRCA1_somatic	WT
	1125	TCGA-BH-A18V	0.715627	0.284373	0.50059	BRCA1_germline	WT
	1126	TCGA-BH-A18V	0.715627	0.284373	0.50059	BRCA2_somatic	WT
	1127	TCGA-BH-A18V	0.715627	0.284373	0.50059	BRCA2_germline	WT
	1128	TCGA-BH-A1EN	0.388178	0.611822	0.587564	BRCA1_somatic	WT
	1129	TCGA-BH-A1EN	0.388178	0.611822	0.587564	BRCA1_germline	WT
	1130	TCGA-BH-A1EN	0.388178	0.611822	0.587564	BRCA2_somatic	WT
	1131	TCGA-BH-A1EN	0.388178	0.611822	0.587564	BRCA2_germline	WT
	1132	TCGA-BH-A1EO	0.438167	0.561833	0.633224	BRCA1_somatic	WT
	1133	TCGA-BH-A1EO	0.438167	0.561833	0.633224	BRCA1_germline	WT
	1134	TCGA-BH-A1EO	0.438167	0.561833	0.633224	BRCA2_somatic	WT
	1135	TCGA-BH-A1EO	0.438167	0.561833	0.633224	BRCA2_germline	WT
	1136	TCGA-BH-A1ES	0.561829	0.438172	0.756886	BRCA1_somatic	WT
	1137	TCGA-BH-A1ES	0.561829	0.438172	0.756886	BRCA1_germline	WT
	1138	TCGA-BH-A1ES	0.561829	0.438172	0.756886	BRCA2_somatic	WT
	1139	TCGA-BH-A1ES	0.561829	0.438172	0.756886	BRCA2_germline	WT
	1140	TCGA-BH-A1EV	0.711193	0.288807	0.926478	BRCA1_somatic	WT
	1141	TCGA-BH-A1EV	0.711193	0.288807	0.926478	BRCA1_germline	WT
	1142	TCGA-BH-A1EV	0.711193	0.288807	0.926478	BRCA2_somatic	WT
	1143	TCGA-BH-A1EV	0.711193	0.288807	0.926478	BRCA2_germline	WT
	1144	TCGA-BH-A1EW	0.491062	0.508938	0.684249	BRCA1_somatic	WT
	1145	TCGA-BH-A1EW	0.491062	0.508938	0.684249	BRCA1_germline	WT
	1146	TCGA-BH-A1EW	0.491062	0.508938	0.684249	BRCA2_somatic	WT
	1147	TCGA-BH-A1EW	0.491062	0.508938	0.684249	BRCA2_germline	WT
	1148	TCGA-BH-A1EX	0.452889	0.547111	0.647146	BRCA1_somatic	WT
	1149	TCGA-BH-A1EX	0.452889	0.547111	0.647146	BRCA1_germline	WT
	1150	TCGA-BH-A1EX	0.452889	0.547111	0.647146	BRCA2_somatic	WT
	1151	TCGA-BH-A1EX	0.452889	0.547111	0.647146	BRCA2_germline	WT
	1152	TCGA-BH-A1EY	0.607438	0.392562	0.806345	BRCA1_somatic	WT
	1153	TCGA-BH-A1EY	0.607438	0.392562	0.806345	BRCA1_germline	WT
	1154	TCGA-BH-A1EY	0.607438	0.392562	0.806345	BRCA2_somatic	WT
	1155	TCGA-BH-A1EY	0.607438	0.392562	0.806345	BRCA2_germline	WT
	1156	TCGA-BH-A1F2	0.485448	0.514552	0.707805	BRCA1_somatic	WT
	1157	TCGA-BH-A1F2	0.485448	0.514552	0.707805	BRCA1_germline	WT
	1158	TCGA-BH-A1F2	0.485448	0.514552	0.707805	BRCA2_somatic	WT
	1159	TCGA-BH-A1F2	0.485448	0.514552	0.707805	BRCA2_germline	WT
	1160	TCGA-BH-A1F5	0.43484	0.56516	0.630109	BRCA1_somatic	WT
	1161	TCGA-BH-A1F5	0.43484	0.56516	0.630109	BRCA1_germline	WT
	1162	TCGA-BH-A1F5	0.43484	0.56516	0.630109	BRCA2_somatic	WT
	1163	TCGA-BH-A1F5	0.43484	0.56516	0.630109	BRCA2_germline	WT
	1164	TCGA-BH-A1F6	0.667112	0.332888	0.874158	BRCA1_somatic	WT
	1165	TCGA-BH-A1F6	0.667112	0.332888	0.874158	BRCA1_germline	WT
	1166	TCGA-BH-A1F6	0.667112	0.332888	0.874158	BRCA2_somatic	WT
	1167	TCGA-BH-A1F6	0.667112	0.332888	0.874158	BRCA2_germline	WT
	1168	TCGA-BH-A1F8	0.598805	0.401196	0.796825	BRCA1_somatic	WT
	1169	TCGA-BH-A1F8	0.598805	0.401196	0.796825	BRCA1_germline	WT
	1170	TCGA-BH-A1F8	0.598805	0.401196	0.796825	BRCA2_somatic	WT
	1171	TCGA-BH-A1F8	0.598805	0.401196	0.796825	BRCA2_germline	WT
	1172	TCGA-BH-A1FC	0.621955	0.378045	0.82252	BRCA1_somatic	WT
	1173	TCGA-BH-A1FC	0.621955	0.378045	0.82252	BRCA1_germline	WT
	1174	TCGA-BH-A1FC	0.621955	0.378045	0.82252	BRCA2_somatic	WT
	1175	TCGA-BH-A1FC	0.621955	0.378045	0.82252	BRCA2_germline	WT
	1176	TCGA-BH-A1FE	0.558849	0.441151	0.753727	BRCA1_somatic	WT
	1177	TCGA-BH-A1FE	0.558849	0.441151	0.753727	BRCA1_germline	WT
	1178	TCGA-BH-A1FE	0.558849	0.441151	0.753727	BRCA2_somatic	WT
	1179	TCGA-BH-A1FE	0.558849	0.441151	0.753727	BRCA2_germline	WT
	1180	TCGA-BH-A1FG	0.442574	0.557426	0.637369	BRCA1_somatic	WT
	1181	TCGA-BH-A1FG	0.442574	0.557426	0.637369	BRCA1_germline	WT
	1182	TCGA-BH-A1FG	0.442574	0.557426	0.637369	BRCA2_somatic	WT
	1183	TCGA-BH-A1FG	0.442574	0.557426	0.637369	BRCA2_germline	WT
	1184	TCGA-BH-A1FJ	0.690694	0.309306	0.901915	BRCA1_somatic	WT
	1185	TCGA-BH-A1FJ	0.690694	0.309306	0.901915	BRCA1_germline	WT
	1186	TCGA-BH-A1FJ	0.690694	0.309306	0.901915	BRCA2_somatic	WT
	1187	TCGA-BH-A1FJ	0.690694	0.309306	0.901915	BRCA2_germline	WT
	1188	TCGA-BH-A1FL	0.52177	0.47823	0.715154	BRCA1_somatic	WT
	1189	TCGA-BH-A1FL	0.52177	0.47823	0.715154	BRCA1_germline	WT
	1190	TCGA-BH-A1FL	0.52177	0.47823	0.715154	BRCA2_somatic	WT
	1191	TCGA-BH-A1FL	0.52177	0.47823	0.715154	BRCA2_germline	WT
	1192	TCGA-BH-A1FM	0.617726	0.382274	0.582335	BRCA1_somatic	WT
	1193	TCGA-BH-A1FM	0.617726	0.382274	0.582335	BRCA1_germline	WT
	1194	TCGA-BH-A1FM	0.617726	0.382274	0.582335	BRCA2_somatic	WT
	1195	TCGA-BH-A1FM	0.617726	0.382274	0.582335	BRCA2_germline	WT
	1196	TCGA-BH-A1FN	0.7498	0.2502	0.474228	BRCA1_somatic	WT
	1197	TCGA-BH-A1FN	0.7498	0.2502	0.474228	BRCA1_germline	WT
	1198	TCGA-BH-A1FN	0.7498	0.2502	0.474228	BRCA2_somatic	WT
	1199	TCGA-BH-A1FN	0.7498	0.2502	0.474228	BRCA2_germline	MUT
	1200	TCGA-BH-A1FU	0.757824	0.242176	0.983846	BRCA1_somatic	WT
	1201	TCGA-BH-A1FU	0.757824	0.242176	0.983846	BRCA1_germline	MUT
	1202	TCGA-BH-A1FU	0.757824	0.242176	0.983846	BRCA2_somatic	WT
	1203	TCGA-BH-A1FU	0.757824	0.242176	0.983846	BRCA2_germline	WT
	1204	TCGA-BH-A201	0.287182	0.712818	0.502806	BRCA1_somatic	WT
	1205	TCGA-BH-A201	0.287182	0.712818	0.502806	BRCA1_germline	WT
	1206	TCGA-BH-A201	0.287182	0.712818	0.502806	BRCA2_somatic	WT
	1207	TCGA-BH-A201	0.287182	0.712818	0.502806	BRCA2_germline	WT
	1208	TCGA-BH-A202	0.598359	0.401642	0.796335	BRCA1_somatic	WT
	1209	TCGA-BH-A202	0.598359	0.401642	0.796335	BRCA1_germline	WT
	1210	TCGA-BH-A202	0.598359	0.401642	0.796335	BRCA2_somatic	WT
	1211	TCGA-BH-A202	0.598359	0.401642	0.796335	BRCA2_germline	WT
	1212	TCGA-BH-A203	0.669505	0.330495	0.53794	BRCA1_somatic	WT
	1213	TCGA-BH-A203	0.669505	0.330495	0.53794	BRCA1_germline	WT
	1214	TCGA-BH-A203	0.669505	0.330495	0.53794	BRCA2_somatic	WT
	1215	TCGA-BH-A203	0.669505	0.330495	0.53794	BRCA2_germline	WT
	1216	TCGA-BH-A204	0.718974	0.281026	0.935907	BRCA1_somatic	WT
	1217	TCGA-BH-A204	0.718974	0.281026	0.935907	BRCA1_germline	WT
	1218	TCGA-BH-A204	0.718974	0.281026	0.935907	BRCA2_somatic	WT
	1219	TCGA-BH-A204	0.718974	0.281026	0.935907	BRCA2_germline	WT
	1220	TCGA-BH-A208	0.51747	0.48253	0.675829	BRCA1_somatic	WT
	1221	TCGA-BH-A208	0.51747	0.48253	0.675829	BRCA1_germline	WT
	1222	TCGA-BH-A208	0.51747	0.48253	0.675829	BRCA2_somatic	WT
	1223	TCGA-BH-A208	0.51747	0.48253	0.675829	BRCA2_germline	WT
	1224	TCGA-BH-A209	0.903584	0.096416	1.17605	BRCA1_somatic	WT
	1225	TCGA-BH-A209	0.903584	0.096416	1.17605	BRCA1_germline	WT
	1226	TCGA-BH-A209	0.903584	0.096416	1.17605	BRCA2_somatic	WT
	1227	TCGA-BH-A209	0.903584	0.096416	1.17605	BRCA2_germline	WT
	1228	TCGA-BH-A28Q	0.295826	0.704174	0.509674	BRCA1_somatic	WT
	1229	TCGA-BH-A28Q	0.295826	0.704174	0.509674	BRCA1_germline	WT
	1230	TCGA-BH-A28Q	0.295826	0.704174	0.509674	BRCA2_somatic	WT
	1231	TCGA-BH-A28Q	0.295826	0.704174	0.509674	BRCA2_germline	WT
	1232	TCGA-BH-A2L8	0.451487	0.548513	0.64581	BRCA1_somatic	WT
	1233	TCGA-BH-A2L8	0.451487	0.548513	0.64581	BRCA1_germline	WT
	1234	TCGA-BH-A2L8	0.451487	0.548513	0.64581	BRCA2_somatic	WT
	1235	TCGA-BH-A2L8	0.451487	0.548513	0.64581	BRCA2_germline	WT
	1236	TCGA-BH-A42U	0.366553	0.633447	0.568578	BRCA1_somatic	WT
	1237	TCGA-BH-A42U	0.366553	0.633447	0.568578	BRCA1_germline	WT
	1238	TCGA-BH-A42U	0.366553	0.633447	0.568578	BRCA2_somatic	WT
	1239	TCGA-BH-A42U	0.366553	0.633447	0.568578	BRCA2_germline	WT
	1240	TCGA-BH-A42V	0.161041	0.838959	0.410567	BRCA1_somatic	WT
	1241	TCGA-BH-A42V	0.161041	0.838959	0.410567	BRCA1_germline	WT
	1242	TCGA-BH-A42V	0.161041	0.838959	0.410567	BRCA2_somatic	WT
	1243	TCGA-BH-A42V	0.161041	0.838959	0.410567	BRCA2_germline	WT
	1244	TCGA-BH-A5IZ	0.509038	0.490962	0.68415	BRCA1_somatic	WT
	1245	TCGA-BH-A5IZ	0.509038	0.490962	0.68415	BRCA1_germline	WT
	1246	TCGA-BH-A5IZ	0.509038	0.490962	0.68415	BRCA2_somatic	WT
	1247	TCGA-BH-A5IZ	0.509038	0.490962	0.68415	BRCA2_germline	WT
	1248	TCGA-BH-A5J0	0.349871	0.650129	0.854504	BRCA1_somatic	WT
	1249	TCGA-BH-A5J0	0.349871	0.650129	0.854504	BRCA1_germline	WT
	1250	TCGA-BH-A5J0	0.349871	0.650129	0.854504	BRCA2_somatic	WT
	1251	TCGA-BH-A5J0	0.349871	0.650129	0.854504	BRCA2_germline	WT
	1252	TCGA-C8-A12K	0.822224	0.177776	0.421963	BRCA1_somatic	WT
	1253	TCGA-C8-A12K	0.822224	0.177776	0.421963	BRCA1_germline	WT
	1254	TCGA-C8-A12K	0.822224	0.177776	0.421963	BRCA2_somatic	WT
	1255	TCGA-C8-A12K	0.822224	0.177776	0.421963	BRCA2_germline	WT
	1256	TCGA-C8-A12L	0.931325	0.068675	0.352094	BRCA1_somatic	WT
	1257	TCGA-C8-A12L	0.931325	0.068675	0.352094	BRCA1_germline	WT
	1258	TCGA-C8-A12L	0.931325	0.068675	0.352094	BRCA2_somatic	WT
	1259	TCGA-C8-A12L	0.931325	0.068675	0.352094	BRCA2_germline	WT
	1260	TCGA-C8-A12M	0.585363	0.414637	0.782149	BRCA1_somatic	WT
	1261	TCGA-C8-A12M	0.585363	0.414637	0.782149	BRCA1_germline	WT
	1262	TCGA-C8-A12M	0.585363	0.414637	0.782149	BRCA2_somatic	WT
	1263	TCGA-C8-A12M	0.585363	0.414637	0.782149	BRCA2_germline	WT
	1264	TCGA-C8-A12N	0.411747	0.588253	0.608783	BRCA1_somatic	WT
	1265	TCGA-C8-A12N	0.411747	0.588253	0.608783	BRCA1_germline	WT
	1266	TCGA-C8-A12N	0.411747	0.588253	0.608783	BRCA2_somatic	WT
	1267	TCGA-C8-A12N	0.411747	0.588253	0.608783	BRCA2_germline	WT
	1268	TCGA-C8-A12O	0.664738	0.335262	0.871393	BRCA1_somatic	WT
	1269	TCGA-C8-A12O	0.664738	0.335262	0.871393	BRCA1_germline	WT
	1270	TCGA-C8-A12O	0.664738	0.335262	0.871393	BRCA2_somatic	WT
	1271	TCGA-C8-A12O	0.664738	0.335262	0.871393	BRCA2_germline	WT
	1272	TCGA-C8-A12P	0.751418	0.248582	0.473007	BRCA1_somatic	WT
	1273	TCGA-C8-A12P	0.751418	0.248582	0.473007	BRCA1_germline	WT
	1274	TCGA-C8-A12P	0.751418	0.248582	0.473007	BRCA2_somatic	WT
	1275	TCGA-C8-A12P	0.751418	0.248582	0.473007	BRCA2_germline	WT
	1276	TCGA-C8-A12Q	0.592345	0.407655	0.60506	BRCA1_somatic	WT
	1277	TCGA-C8-A12Q	0.592345	0.407655	0.60506	BRCA1_germline	WT
	1278	TCGA-C8-A12Q	0.592345	0.407655	0.60506	BRCA2_somatic	WT
	1279	TCGA-C8-A12Q	0.592345	0.407655	0.60506	BRCA2_germline	WT
	1280	TCGA-C8-A12T	0.732211	0.267789	0.95208	BRCA1_somatic	WT
	1281	TCGA-C8-A12T	0.732211	0.267789	0.95208	BRCA1_germline	WT
	1282	TCGA-C8-A12T	0.732211	0.267789	0.95208	BRCA2_somatic	WT
	1283	TCGA-C8-A12T	0.732211	0.267789	0.95208	BRCA2_germline	WT
	1284	TCGA-C8-A12U	0.830992	0.169008	0.415961	BRCA1_somatic	WT
	1285	TCGA-C8-A12U	0.830992	0.169008	0.415961	BRCA1_germline	WT
	1286	TCGA-C8-A12U	0.830992	0.169008	0.415961	BRCA2_somatic	WT
	1287	TCGA-C8-A12U	0.830992	0.169008	0.415961	BRCA2_germline	WT
	1288	TCGA-C8-A12W	0.838986	0.161014	0.410549	BRCA1_somatic	WT
	1289	TCGA-C8-A12W	0.838986	0.161014	0.410549	BRCA1_germline	WT
	1290	TCGA-C8-A12W	0.838986	0.161014	0.410549	BRCA2_somatic	WT
	1291	TCGA-C8-A12W	0.838986	0.161014	0.410549	BRCA2_germline	WT
	1292	TCGA-C8-A12X	0.229738	0.770262	0.45897	BRCA1_somatic	WT
	1293	TCGA-C8-A12X	0.229738	0.770262	0.45897	BRCA1_germline	WT
	1294	TCGA-C8-A12X	0.229738	0.770262	0.45897	BRCA2_somatic	WT
	1295	TCGA-C8-A12X	0.229738	0.770262	0.45897	BRCA2_germline	WT
	1296	TCGA-C8-A12Y	0.59901	0.40099	0.797051	BRCA1_somatic	WT
	1297	TCGA-C8-A12Y	0.59901	0.40099	0.797051	BRCA1_germline	WT
	1298	TCGA-C8-A12Y	0.59901	0.40099	0.797051	BRCA2_somatic	WT
	1299	TCGA-C8-A12Y	0.59901	0.40099	0.797051	BRCA2_germline	WT
	1300	TCGA-C8-A12Z	0.872334	0.127666	1.13325	BRCA1_somatic	WT
	1301	TCGA-C8-A12Z	0.872334	0.127666	1.13325	BRCA1_germline	WT
	1302	TCGA-C8-A12Z	0.872334	0.127666	1.13325	BRCA2_somatic	WT
	1303	TCGA-C8-A12Z	0.872334	0.127666	1.13325	BRCA2_germline	WT
	1304	TCGA-C8-A130	0.643985	0.356015	0.559493	BRCA1_somatic	WT
	1305	TCGA-C8-A130	0.643985	0.356015	0.559493	BRCA1_germline	WT
	1306	TCGA-C8-A130	0.643985	0.356015	0.559493	BRCA2_somatic	WT
	1307	TCGA-C8-A130	0.643985	0.356015	0.559493	BRCA2_germline	WT
	1308	TCGA-C8-A131	0.731236	0.268764	0.950883	BRCA1_somatic	WT
	1309	TCGA-C8-A131	0.731236	0.268764	0.950883	BRCA1_germline	WT
	1310	TCGA-C8-A131	0.731236	0.268764	0.950883	BRCA2_somatic	WT
	1311	TCGA-C8-A131	0.731236	0.268764	0.950883	BRCA2_germline	WT
	1312	TCGA-C8-A132	0.761406	0.238594	0.988337	BRCA1_somatic	WT
	1313	TCGA-C8-A132	0.761406	0.238594	0.988337	BRCA1_germline	WT
	1314	TCGA-C8-A132	0.761406	0.238594	0.988337	BRCA2_somatic	WT
	1315	TCGA-C8-A132	0.761406	0.238594	0.988337	BRCA2_germline	WT
	1316	TCGA-C8-A134	0.86663	0.13337	0.392272	BRCA1_somatic	WT
	1317	TCGA-C8-A134	0.86663	0.13337	0.392272	BRCA1_germline	WT
	1318	TCGA-C8-A134	0.86663	0.13337	0.392272	BRCA2_somatic	WT
	1319	TCGA-C8-A134	0.86663	0.13337	0.392272	BRCA2_germline	WT
	1320	TCGA-C8-A135	0.658317	0.341683	0.863944	BRCA1_somatic	WT
	1321	TCGA-C8-A135	0.658317	0.341683	0.863944	BRCA1_germline	WT
	1322	TCGA-C8-A135	0.658317	0.341683	0.863944	BRCA2_somatic	WT
	1323	TCGA-C8-A135	0.658317	0.341683	0.863944	BRCA2_germline	WT
	1324	TCGA-C8-A137	0.732327	0.267673	0.952222	BRCA1_somatic	WT
	1325	TCGA-C8-A137	0.732327	0.267673	0.952222	BRCA1_germline	WT
	1326	TCGA-C8-A137	0.732327	0.267673	0.952222	BRCA2_somatic	WT
	1327	TCGA-C8-A137	0.732327	0.267673	0.952222	BRCA2_germline	WT
	1328	TCGA-C8-A138	0.793546	0.206454	1.02917	BRCA1_somatic	WT
	1329	TCGA-C8-A138	0.793546	0.206454	1.02917	BRCA1_germline	WT
	1330	TCGA-C8-A138	0.793546	0.206454	1.02917	BRCA2_somatic	WT
	1331	TCGA-C8-A138	0.793546	0.206454	1.02917	BRCA2_germline	WT
	1332	TCGA-C8-A1HE	0.431946	0.568054	0.627407	BRCA1_somatic	WT
	1333	TCGA-C8-A1HE	0.431946	0.568054	0.627407	BRCA1_germline	WT
	1334	TCGA-C8-A1HE	0.431946	0.568054	0.627407	BRCA2_somatic	WT
	1335	TCGA-C8-A1HE	0.431946	0.568054	0.627407	BRCA2_germline	WT
	1336	TCGA-C8-A1HG	0.743669	0.256331	0.478876	BRCA1_somatic	WT
	1337	TCGA-C8-A1HG	0.743669	0.256331	0.478876	BRCA1_germline	WT
	1338	TCGA-C8-A1HG	0.743669	0.256331	0.478876	BRCA2_somatic	WT
	1339	TCGA-C8-A1HG	0.743669	0.256331	0.478876	BRCA2_germline	WT
	1340	TCGA-C8-A1HI	0.70891	0.29109	0.923722	BRCA1_somatic	WT
	1341	TCGA-C8-A1HI	0.70891	0.29109	0.923722	BRCA1_germline	WT
	1342	TCGA-C8-A1HI	0.70891	0.29109	0.923722	BRCA2_somatic	WT
	1343	TCGA-C8-A1HI	0.70891	0.29109	0.923722	BRCA2_germline	WT
	1344	TCGA-C8-A1HJ	0.861522	0.138478	0.395599	BRCA1_somatic	WT
	1345	TCGA-C8-A1HJ	0.861522	0.138478	0.395599	BRCA1_germline	WT
	1346	TCGA-C8-A1HJ	0.861522	0.138478	0.395599	BRCA2_somatic	WT
	1347	TCGA-C8-A1HJ	0.861522	0.138478	0.395599	BRCA2_germline	WT
	1348	TCGA-C8-A1HK	0.770079	0.229921	0.459104	BRCA1_somatic	WT
	1349	TCGA-C8-A1HK	0.770079	0.229921	0.459104	BRCA1_germline	WT
	1350	TCGA-C8-A1HK	0.770079	0.229921	0.459104	BRCA2_somatic	WT
	1351	TCGA-C8-A1HK	0.770079	0.229921	0.459104	BRCA2_germline	WT
	1352	TCGA-C8-A1HL	0.575075	0.424926	0.771037	BRCA1_somatic	WT
	1353	TCGA-C8-A1HL	0.575075	0.424926	0.771037	BRCA1_germline	WT
	1354	TCGA-C8-A1HL	0.575075	0.424926	0.771037	BRCA2_somatic	WT
	1355	TCGA-C8-A1HL	0.575075	0.424926	0.771037	BRCA2_germline	WT
	1356	TCGA-C8-A1HN	0.569979	0.430021	0.765573	BRCA1_somatic	WT
	1357	TCGA-C8-A1HN	0.569979	0.430021	0.765573	BRCA1_germline	WT
	1358	TCGA-C8-A1HN	0.569979	0.430021	0.765573	BRCA2_somatic	WT
	1359	TCGA-C8-A1HN	0.569979	0.430021	0.765573	BRCA2_germline	WT
	1360	TCGA-C8-A1HO	0.660887	0.339113	0.866921	BRCA1_somatic	WT
	1361	TCGA-C8-A1HO	0.660887	0.339113	0.866921	BRCA1_germline	WT
	1362	TCGA-C8-A1HO	0.660887	0.339113	0.866921	BRCA2_somatic	WT
	1363	TCGA-C8-A1HO	0.660887	0.339113	0.866921	BRCA2_germline	WT
	1364	TCGA-C8-A26V	0.810276	0.189724	1.0508	BRCA1_somatic	WT
	1365	TCGA-C8-A26V	0.810276	0.189724	1.0508	BRCA1_germline	WT
	1366	TCGA-C8-A26V	0.810276	0.189724	1.0508	BRCA2_somatic	WT
	1367	TCGA-C8-A26V	0.810276	0.189724	1.0508	BRCA2_germline	WT
	1368	TCGA-C8-A26W	0.588913	0.411087	0.786008	BRCA1_somatic	WT
	1369	TCGA-C8-A26W	0.588913	0.411087	0.786008	BRCA1_germline	WT
	1370	TCGA-C8-A26W	0.588913	0.411087	0.786008	BRCA2_somatic	WT
	1371	TCGA-C8-A26W	0.588913	0.411087	0.786008	BRCA2_germline	WT
	1372	TCGA-C8-A26X	0.769675	0.230325	0.998752	BRCA1_somatic	WT
	1373	TCGA-C8-A26X	0.769675	0.230325	0.998752	BRCA1_germline	WT
	1374	TCGA-C8-A26X	0.769675	0.230325	0.998752	BRCA2_somatic	WT
	1375	TCGA-C8-A26X	0.769675	0.230325	0.998752	BRCA2_germline	WT
	1376	TCGA-C8-A26Y	0.58594	0.41406	0.610896	BRCA1_somatic	WT
	1377	TCGA-C8-A26Y	0.58594	0.41406	0.610896	BRCA1_germline	WT
	1378	TCGA-C8-A26Y	0.58594	0.41406	0.610896	BRCA2_somatic	WT
	1379	TCGA-C8-A26Y	0.58594	0.41406	0.610896	BRCA2_germline	WT
	1380	TCGA-C8-A26Z	0.43022	0.56978	0.6258	BRCA1_somatic	WT
	1381	TCGA-C8-A26Z	0.43022	0.56978	0.6258	BRCA1_germline	WT
	1382	TCGA-C8-A26Z	0.43022	0.56978	0.6258	BRCA2_somatic	WT
	1383	TCGA-C8-A26Z	0.43022	0.56978	0.6258	BRCA2_germline	WT
	1384	TCGA-C8-A273	0.651959	0.348041	0.856608	BRCA1_somatic	WT
	1385	TCGA-C8-A273	0.651959	0.348041	0.856608	BRCA1_germline	WT
	1386	TCGA-C8-A273	0.651959	0.348041	0.856608	BRCA2_somatic	WT
	1387	TCGA-C8-A273	0.651959	0.348041	0.856608	BRCA2_germline	WT
	1388	TCGA-C8-A274	0.664998	0.335002	0.871696	BRCA1_somatic	WT
	1389	TCGA-C8-A274	0.664998	0.335002	0.871696	BRCA1_germline	WT
	1390	TCGA-C8-A274	0.664998	0.335002	0.871696	BRCA2_somatic	WT
	1391	TCGA-C8-A274	0.664998	0.335002	0.871696	BRCA2_germline	WT
	1392	TCGA-C8-A275	0.708146	0.291854	0.922801	BRCA1_somatic	WT
	1393	TCGA-C8-A275	0.708146	0.291854	0.922801	BRCA1_germline	WT
	1394	TCGA-C8-A275	0.708146	0.291854	0.922801	BRCA2_somatic	WT
	1395	TCGA-C8-A275	0.708146	0.291854	0.922801	BRCA2_germline	WT
	1396	TCGA-C8-A278	0.707139	0.292862	0.921587	BRCA1_somatic	WT
	1397	TCGA-C8-A278	0.707139	0.292862	0.921587	BRCA1_germline	WT
	1398	TCGA-C8-A278	0.707139	0.292862	0.921587	BRCA2_somatic	WT
	1399	TCGA-C8-A278	0.707139	0.292862	0.921587	BRCA2_germline	WT
	1400	TCGA-C8-A27A	0.824306	0.175694	0.420532	BRCA1_somatic	WT
	1401	TCGA-C8-A27A	0.824306	0.175694	0.420532	BRCA1_germline	WT
	1402	TCGA-C8-A27A	0.824306	0.175694	0.420532	BRCA2_somatic	WT
	1403	TCGA-C8-A27A	0.824306	0.175694	0.420532	BRCA2_germline	WT
	1404	TCGA-C8-A27B	0.939714	0.060286	0.347144	BRCA1_somatic	WT
	1405	TCGA-C8-A27B	0.939714	0.060286	0.347144	BRCA1_germline	WT
	1406	TCGA-C8-A27B	0.939714	0.060286	0.347144	BRCA2_somatic	WT
	1407	TCGA-C8-A27B	0.939714	0.060286	0.347144	BRCA2_germline	WT
	1408	TCGA-C8-A3M7	0.495508	0.504492	0.688666	BRCA1_somatic	WT
	1409	TCGA-C8-A3M7	0.495508	0.504492	0.688666	BRCA1_germline	WT
	1410	TCGA-C8-A3M7	0.495508	0.504492	0.688666	BRCA2_somatic	WT
	1411	TCGA-C8-A3M7	0.495508	0.504492	0.688666	BRCA2_germline	WT
	1412	TCGA-C8-A3M8	0.468351	0.531649	0.661999	BRCA1_somatic	WT
	1413	TCGA-C8-A3M8	0.468351	0.531649	0.661999	BRCA1_germline	WT
	1414	TCGA-C8-A3M8	0.468351	0.531649	0.661999	BRCA2_somatic	WT
	1415	TCGA-C8-A3M8	0.468351	0.531649	0.661999	BRCA2_germline	WT
	1416	TCGA-C8-A8HQ	0.779797	0.220203	1.01159	BRCA1_somatic	WT
	1417	TCGA-C8-A8HQ	0.779797	0.220203	1.01159	BRCA1_germline	WT
	1418	TCGA-C8-A8HQ	0.779797	0.220203	1.01159	BRCA2_somatic	WT
	1419	TCGA-C8-A8HQ	0.779797	0.220203	1.01159	BRCA2_germline	WT
	1420	TCGA-C8-A8HR	0.636869	0.363131	0.565616	BRCA1_somatic	WT
	1421	TCGA-C8-A8HR	0.636869	0.363131	0.565616	BRCA1_germline	WT
	1422	TCGA-C8-A8HR	0.636869	0.363131	0.565616	BRCA2_somatic	WT
	1423	TCGA-C8-A8HR	0.636869	0.363131	0.565616	BRCA2_germline	MUT
	1424	TCGA-D8-A13Y	0.412808	0.587192	0.784136	BRCA1_somatic	WT
	1425	TCGA-D8-A13Y	0.412808	0.587192	0.784136	BRCA1_germline	WT
	1426	TCGA-D8-A13Y	0.412808	0.587192	0.784136	BRCA2_somatic	WT
	1427	TCGA-D8-A13Y	0.412808	0.587192	0.784136	BRCA2_germline	WT
	1428	TCGA-D8-A13Z	0.608275	0.391725	0.590722	BRCA1_somatic	WT
	1429	TCGA-D8-A13Z	0.608275	0.391725	0.590722	BRCA1_germline	WT
	1430	TCGA-D8-A13Z	0.608275	0.391725	0.590722	BRCA2_somatic	WT
	1431	TCGA-D8-A13Z	0.608275	0.391725	0.590722	BRCA2_germline	WT
	1432	TCGA-D8-A140	0.426998	0.573002	0.622807	BRCA1_somatic	WT
	1433	TCGA-D8-A140	0.426998	0.573002	0.622807	BRCA1_germline	WT
	1434	TCGA-D8-A140	0.426998	0.573002	0.622807	BRCA2_somatic	WT
	1435	TCGA-D8-A140	0.426998	0.573002	0.622807	BRCA2_germline	WT
	1436	TCGA-D8-A141	0.551434	0.448566	0.745903	BRCA1_somatic	WT
	1437	TCGA-D8-A141	0.551434	0.448566	0.745903	BRCA1_germline	WT
	1438	TCGA-D8-A141	0.551434	0.448566	0.745903	BRCA2_somatic	WT
	1439	TCGA-D8-A141	0.551434	0.448566	0.745903	BRCA2_germline	WT
	1440	TCGA-D8-A142	0.629031	0.370969	0.572418	BRCA1_somatic	WT
	1441	TCGA-D8-A142	0.629031	0.370969	0.572418	BRCA1_germline	WT
	1442	TCGA-D8-A142	0.629031	0.370969	0.572418	BRCA2_somatic	WT
	1443	TCGA-D8-A142	0.629031	0.370969	0.572418	BRCA2_germline	WT
	1444	TCGA-D8-A143	0.755321	0.244679	0.470072	BRCA1_somatic	WT
	1445	TCGA-D8-A143	0.755321	0.244679	0.470072	BRCA1_germline	WT
	1446	TCGA-D8-A143	0.755321	0.244679	0.470072	BRCA2_somatic	WT
	1447	TCGA-D8-A143	0.755321	0.244679	0.470072	BRCA2_germline	WT
	1448	TCGA-D8-A145	0.303262	0.696738	0.515638	BRCA1_somatic	WT
	1449	TCGA-D8-A145	0.303262	0.696738	0.515638	BRCA1_germline	WT
	1450	TCGA-D8-A145	0.303262	0.696738	0.515638	BRCA2_somatic	WT
	1451	TCGA-D8-A145	0.303262	0.696738	0.515638	BRCA2_germline	WT
	1452	TCGA-D8-A147	0.734892	0.265108	0.485592	BRCA1_somatic	WT
	1453	TCGA-D8-A147	0.734892	0.265108	0.485592	BRCA1_germline	WT
	1454	TCGA-D8-A147	0.734892	0.265108	0.485592	BRCA2_somatic	WT
	1455	TCGA-D8-A147	0.734892	0.265108	0.485592	BRCA2_germline	WT
	1456	TCGA-D8-A1J8	0.492532	0.507468	0.685708	BRCA1_somatic	WT
	1457	TCGA-D8-A1J8	0.492532	0.507468	0.685708	BRCA1_germline	WT
	1458	TCGA-D8-A1J8	0.492532	0.507468	0.685708	BRCA2_somatic	WT
	1459	TCGA-D8-A1J8	0.492532	0.507468	0.685708	BRCA2_germline	WT
	1460	TCGA-D8-A1J9	0.501302	0.498698	0.691846	BRCA1_somatic	WT
	1461	TCGA-D8-A1J9	0.501302	0.498698	0.691846	BRCA1_germline	WT
	1462	TCGA-D8-A1J9	0.501302	0.498698	0.691846	BRCA2_somatic	WT
	1463	TCGA-D8-A1J9	0.501302	0.498698	0.691846	BRCA2_germline	WT
	1464	TCGA-D8-A1JA	0.350269	0.649731	0.554584	BRCA1_somatic	WT
	1465	TCGA-D8-A1JA	0.350269	0.649731	0.554584	BRCA1_germline	WT
	1466	TCGA-D8-A1JA	0.350269	0.649731	0.554584	BRCA2_somatic	WT
	1467	TCGA-D8-A1JA	0.350269	0.649731	0.554584	BRCA2_germline	WT
	1468	TCGA-D8-A1JB	0.236261	0.763739	0.991269	BRCA1_somatic	WT
	1469	TCGA-D8-A1JB	0.236261	0.763739	0.991269	BRCA1_germline	WT
	1470	TCGA-D8-A1JB	0.236261	0.763739	0.991269	BRCA2_somatic	WT
	1471	TCGA-D8-A1JB	0.236261	0.763739	0.991269	BRCA2_germline	MUT
	1472	TCGA-D8-A1JC	0.37192	0.62808	0.573247	BRCA1_somatic	WT
	1473	TCGA-D8-A1JC	0.37192	0.62808	0.573247	BRCA1_germline	WT
	1474	TCGA-D8-A1JC	0.37192	0.62808	0.573247	BRCA2_somatic	WT
	1475	TCGA-D8-A1JC	0.37192	0.62808	0.573247	BRCA2_germline	WT
	1476	TCGA-D8-A1JD	0.523142	0.476858	0.670273	BRCA1_somatic	WT
	1477	TCGA-D8-A1JD	0.523142	0.476858	0.670273	BRCA1_germline	WT
	1478	TCGA-D8-A1JD	0.523142	0.476858	0.670273	BRCA2_somatic	WT
	1479	TCGA-D8-A1JD	0.523142	0.476858	0.670273	BRCA2_germline	MUT
	1480	TCGA-D8-A1JE	0.391024	0.608976	0.590097	BRCA1_somatic	WT
	1481	TCGA-D8-A1JE	0.391024	0.608976	0.590097	BRCA1_germline	WT
	1482	TCGA-D8-A1JE	0.391024	0.608976	0.590097	BRCA2_somatic	WT
	1483	TCGA-D8-A1JE	0.391024	0.608976	0.590097	BRCA2_germline	WT
	1484	TCGA-D8-A1JF	0.618897	0.381102	0.819096	BRCA1_somatic	WT
	1485	TCGA-D8-A1JF	0.618897	0.381102	0.819096	BRCA1_germline	WT
	1486	TCGA-D8-A1JF	0.618897	0.381102	0.819096	BRCA2_somatic	WT
	1487	TCGA-D8-A1JF	0.618897	0.381102	0.819096	BRCA2_germline	WT
	1488	TCGA-D8-A1JG	0.473202	0.526798	0.720304	BRCA1_somatic	WT
	1489	TCGA-D8-A1JG	0.473202	0.526798	0.720304	BRCA1_germline	WT
	1490	TCGA-D8-A1JG	0.473202	0.526798	0.720304	BRCA2_somatic	WT
	1491	TCGA-D8-A1JG	0.473202	0.526798	0.720304	BRCA2_germline	WT
	1492	TCGA-D8-A1JI	0.290664	0.709336	0.505564	BRCA1_somatic	WT
	1493	TCGA-D8-A1JI	0.290664	0.709336	0.505564	BRCA1_germline	WT
	1494	TCGA-D8-A1JI	0.290664	0.709336	0.505564	BRCA2_somatic	WT
	1495	TCGA-D8-A1JI	0.290664	0.709336	0.505564	BRCA2_germline	WT
	1496	TCGA-D8-A1JJ	0.463037	0.536963	0.656867	BRCA1_somatic	WT
	1497	TCGA-D8-A1JJ	0.463037	0.536963	0.656867	BRCA1_germline	WT
	1498	TCGA-D8-A1JJ	0.463037	0.536963	0.656867	BRCA2_somatic	WT
	1499	TCGA-D8-A1JJ	0.463037	0.536963	0.656867	BRCA2_germline	WT
	1500	TCGA-D8-A1JK	0.690548	0.309452	0.520645	BRCA1_somatic	WT
	1501	TCGA-D8-A1JK	0.690548	0.309452	0.520645	BRCA1_germline	WT
	1502	TCGA-D8-A1JK	0.690548	0.309452	0.520645	BRCA2_somatic	WT
	1503	TCGA-D8-A1JK	0.690548	0.309452	0.520645	BRCA2_germline	WT
	1504	TCGA-D8-A1JL	0.754245	0.245755	0.47088	BRCA1_somatic	WT
	1505	TCGA-D8-A1JL	0.754245	0.245755	0.47088	BRCA1_germline	WT
	1506	TCGA-D8-A1JL	0.754245	0.245755	0.47088	BRCA2_somatic	WT
	1507	TCGA-D8-A1JL	0.754245	0.245755	0.47088	BRCA2_germline	WT
	1508	TCGA-D8-A1JM	0.702077	0.297923	0.511351	BRCA1_somatic	WT
	1509	TCGA-D8-A1JM	0.702077	0.297923	0.511351	BRCA1_germline	WT
	1510	TCGA-D8-A1JM	0.702077	0.297923	0.511351	BRCA2_somatic	WT
	1511	TCGA-D8-A1JM	0.702077	0.297923	0.511351	BRCA2_germline	WT
	1512	TCGA-D8-A1JN	0.068174	0.931826	0.351797	BRCA1_somatic	WT
	1513	TCGA-D8-A1JN	0.068174	0.931826	0.351797	BRCA1_germline	WT
	1514	TCGA-D8-A1JN	0.068174	0.931826	0.351797	BRCA2_somatic	WT
	1515	TCGA-D8-A1JN	0.068174	0.931826	0.351797	BRCA2_germline	WT
	1516	TCGA-D8-A1JP	0.436623	0.563377	0.758531	BRCA1_somatic	WT
	1517	TCGA-D8-A1JP	0.436623	0.563377	0.758531	BRCA1_germline	WT
	1518	TCGA-D8-A1JP	0.436623	0.563377	0.758531	BRCA2_somatic	MUT
	1519	TCGA-D8-A1JP	0.436623	0.563377	0.758531	BRCA2_germline	WT
	1520	TCGA-D8-A1JS	0.308854	0.691146	0.52016	BRCA1_somatic	WT
	1521	TCGA-D8-A1JS	0.308854	0.691146	0.52016	BRCA1_germline	WT
	1522	TCGA-D8-A1JS	0.308854	0.691146	0.52016	BRCA2_somatic	WT
	1523	TCGA-D8-A1JS	0.308854	0.691146	0.52016	BRCA2_germline	WT
	1524	TCGA-D8-A1JT	0.33528	0.66472	0.541932	BRCA1_somatic	WT
	1525	TCGA-D8-A1JT	0.33528	0.66472	0.541932	BRCA1_germline	WT
	1526	TCGA-D8-A1JT	0.33528	0.66472	0.541932	BRCA2_somatic	WT
	1527	TCGA-D8-A1JT	0.33528	0.66472	0.541932	BRCA2_germline	WT
	1528	TCGA-D8-A1JU	0.343322	0.656678	0.548694	BRCA1_somatic	WT
	1529	TCGA-D8-A1JU	0.343322	0.656678	0.548694	BRCA1_germline	WT
	1530	TCGA-D8-A1JU	0.343322	0.656678	0.548694	BRCA2_somatic	WT
	1531	TCGA-D8-A1JU	0.343322	0.656678	0.548694	BRCA2_germline	WT
	1532	TCGA-D8-A1X5	0.582622	0.417378	0.779178	BRCA1_somatic	WT
	1533	TCGA-D8-A1X5	0.582622	0.417378	0.779178	BRCA1_germline	WT
	1534	TCGA-D8-A1X5	0.582622	0.417378	0.779178	BRCA2_somatic	WT
	1535	TCGA-D8-A1X5	0.582622	0.417378	0.779178	BRCA2_germline	WT
	1536	TCGA-D8-A1X6	0.677801	0.322199	0.886672	BRCA1_somatic	WT
	1537	TCGA-D8-A1X6	0.677801	0.322199	0.886672	BRCA1_germline	WT
	1538	TCGA-D8-A1X6	0.677801	0.322199	0.886672	BRCA2_somatic	WT
	1539	TCGA-D8-A1X6	0.677801	0.322199	0.886672	BRCA2_germline	WT
	1540	TCGA-D8-A1X8	0.418817	0.581183	0.615256	BRCA1_somatic	WT
	1541	TCGA-D8-A1X8	0.418817	0.581183	0.615256	BRCA1_germline	WT
	1542	TCGA-D8-A1X8	0.418817	0.581183	0.615256	BRCA2_somatic	WT
	1543	TCGA-D8-A1X8	0.418817	0.581183	0.615256	BRCA2_germline	WT
	1544	TCGA-D8-A1X9	0.330693	0.669308	0.876719	BRCA1_somatic	WT
	1545	TCGA-D8-A1X9	0.330693	0.669308	0.876719	BRCA1_germline	WT
	1546	TCGA-D8-A1X9	0.330693	0.669308	0.876719	BRCA2_somatic	WT
	1547	TCGA-D8-A1X9	0.330693	0.669308	0.876719	BRCA2_germline	WT
	1548	TCGA-D8-A1XA	0.313261	0.686739	0.523744	BRCA1_somatic	WT
	1549	TCGA-D8-A1XA	0.313261	0.686739	0.523744	BRCA1_germline	WT
	1550	TCGA-D8-A1XA	0.313261	0.686739	0.523744	BRCA2_somatic	WT
	1551	TCGA-D8-A1XA	0.313261	0.686739	0.523744	BRCA2_germline	WT
	1552	TCGA-D8-A1XB	0.460604	0.539397	0.654527	BRCA1_somatic	WT
	1553	TCGA-D8-A1XB	0.460604	0.539397	0.654527	BRCA1_germline	WT
	1554	TCGA-D8-A1XB	0.460604	0.539397	0.654527	BRCA2_somatic	WT
	1555	TCGA-D8-A1XB	0.460604	0.539397	0.654527	BRCA2_germline	WT
	1556	TCGA-D8-A1XF	0.457271	0.54273	0.65133	BRCA1_somatic	WT
	1557	TCGA-D8-A1XF	0.457271	0.54273	0.65133	BRCA1_germline	WT
	1558	TCGA-D8-A1XF	0.457271	0.54273	0.65133	BRCA2_somatic	WT
	1559	TCGA-D8-A1XF	0.457271	0.54273	0.65133	BRCA2_germline	WT
	1560	TCGA-D8-A1XG	0.301079	0.698921	0.513882	BRCA1_somatic	WT
	1561	TCGA-D8-A1XG	0.301079	0.698921	0.513882	BRCA1_germline	WT
	1562	TCGA-D8-A1XG	0.301079	0.698921	0.513882	BRCA2_somatic	WT
	1563	TCGA-D8-A1XG	0.301079	0.698921	0.513882	BRCA2_germline	WT
	1564	TCGA-D8-A1XJ	0.522115	0.477885	0.715507	BRCA1_somatic	WT
	1565	TCGA-D8-A1XJ	0.522115	0.477885	0.715507	BRCA1_germline	WT
	1566	TCGA-D8-A1XJ	0.522115	0.477885	0.715507	BRCA2_somatic	WT
	1567	TCGA-D8-A1XJ	0.522115	0.477885	0.715507	BRCA2_germline	WT
	1568	TCGA-D8-A1XK	0.912606	0.087394	0.363352	BRCA1_somatic	WT
	1569	TCGA-D8-A1XK	0.912606	0.087394	0.363352	BRCA1_germline	MUT
	1570	TCGA-D8-A1XK	0.912606	0.087394	0.363352	BRCA2_somatic	WT
	1571	TCGA-D8-A1XK	0.912606	0.087394	0.363352	BRCA2_germline	WT
	1572	TCGA-D8-A1XL	0.462543	0.537457	0.731305	BRCA1_somatic	WT
	1573	TCGA-D8-A1XL	0.462543	0.537457	0.731305	BRCA1_germline	WT
	1574	TCGA-D8-A1XL	0.462543	0.537457	0.731305	BRCA2_somatic	WT
	1575	TCGA-D8-A1XL	0.462543	0.537457	0.731305	BRCA2_germline	WT
	1576	TCGA-D8-A1XM	0.441956	0.558044	0.636787	BRCA1_somatic	WT
	1577	TCGA-D8-A1XM	0.441956	0.558044	0.636787	BRCA1_germline	WT
	1578	TCGA-D8-A1XM	0.441956	0.558044	0.636787	BRCA2_somatic	WT
	1579	TCGA-D8-A1XM	0.441956	0.558044	0.636787	BRCA2_germline	WT
	1580	TCGA-D8-A1XO	0.415951	0.584049	0.612626	BRCA1_somatic	WT
	1581	TCGA-D8-A1XO	0.415951	0.584049	0.612626	BRCA1_germline	WT
	1582	TCGA-D8-A1XO	0.415951	0.584049	0.612626	BRCA2_somatic	WT
	1583	TCGA-D8-A1XO	0.415951	0.584049	0.612626	BRCA2_germline	WT
	1584	TCGA-D8-A1XQ	0.617046	0.382954	0.582936	BRCA1_somatic	WT
	1585	TCGA-D8-A1XQ	0.617046	0.382954	0.582936	BRCA1_germline	WT
	1586	TCGA-D8-A1XQ	0.617046	0.382954	0.582936	BRCA2_somatic	WT
	1587	TCGA-D8-A1XQ	0.617046	0.382954	0.582936	BRCA2_germline	WT
	1588	TCGA-D8-A1XR	0.414774	0.585226	0.611549	BRCA1_somatic	WT
	1589	TCGA-D8-A1XR	0.414774	0.585226	0.611549	BRCA1_germline	WT
	1590	TCGA-D8-A1XR	0.414774	0.585226	0.611549	BRCA2_somatic	WT
	1591	TCGA-D8-A1XR	0.414774	0.585226	0.611549	BRCA2_germline	WT
	1592	TCGA-D8-A1XS	0.441051	0.558949	0.635935	BRCA1_somatic	WT
	1593	TCGA-D8-A1XS	0.441051	0.558949	0.635935	BRCA1_germline	WT
	1594	TCGA-D8-A1XS	0.441051	0.558949	0.635935	BRCA2_somatic	WT
	1595	TCGA-D8-A1XS	0.441051	0.558949	0.635935	BRCA2_germline	WT
	1596	TCGA-D8-A1XT	0.816539	0.183461	1.05897	BRCA1_somatic	WT
	1597	TCGA-D8-A1XT	0.816539	0.183461	1.05897	BRCA1_germline	WT
	1598	TCGA-D8-A1XT	0.816539	0.183461	1.05897	BRCA2_somatic	WT
	1599	TCGA-D8-A1XT	0.816539	0.183461	1.05897	BRCA2_germline	WT
	1600	TCGA-D8-A1XU	0.335243	0.664757	0.541902	BRCA1_somatic	WT
	1601	TCGA-D8-A1XU	0.335243	0.664757	0.541902	BRCA1_germline	WT
	1602	TCGA-D8-A1XU	0.335243	0.664757	0.541902	BRCA2_somatic	WT
	1603	TCGA-D8-A1XU	0.335243	0.664757	0.541902	BRCA2_germline	WT
	1604	TCGA-D8-A1XV	0.31636	0.68364	0.526275	BRCA1_somatic	WT
	1605	TCGA-D8-A1XV	0.31636	0.68364	0.526275	BRCA1_germline	WT
	1606	TCGA-D8-A1XV	0.31636	0.68364	0.526275	BRCA2_somatic	WT
	1607	TCGA-D8-A1XV	0.31636	0.68364	0.526275	BRCA2_germline	WT
	1608	TCGA-D8-A1XW	0.751697	0.248303	0.472797	BRCA1_somatic	WT
	1609	TCGA-D8-A1XW	0.751697	0.248303	0.472797	BRCA1_germline	WT
	1610	TCGA-D8-A1XW	0.751697	0.248303	0.472797	BRCA2_somatic	WT
	1611	TCGA-D8-A1XW	0.751697	0.248303	0.472797	BRCA2_germline	WT
	1612	TCGA-D8-A1XY	0.36313	0.63687	0.565614	BRCA1_somatic	WT
	1613	TCGA-D8-A1XY	0.36313	0.63687	0.565614	BRCA1_germline	WT
	1614	TCGA-D8-A1XY	0.36313	0.63687	0.565614	BRCA2_somatic	WT
	1615	TCGA-D8-A1XY	0.36313	0.63687	0.565614	BRCA2_germline	WT
	1616	TCGA-D8-A1XZ	0.417125	0.582875	0.613702	BRCA1_somatic	WT
	1617	TCGA-D8-A1XZ	0.417125	0.582875	0.613702	BRCA1_germline	WT
	1618	TCGA-D8-A1XZ	0.417125	0.582875	0.613702	BRCA2_somatic	WT
	1619	TCGA-D8-A1XZ	0.417125	0.582875	0.613702	BRCA2_germline	WT
	1620	TCGA-D8-A1Y0	0.361002	0.638998	0.841774	BRCA1_somatic	WT
	1621	TCGA-D8-A1Y0	0.361002	0.638998	0.841774	BRCA1_germline	WT
	1622	TCGA-D8-A1Y0	0.361002	0.638998	0.841774	BRCA2_somatic	WT
	1623	TCGA-D8-A1Y0	0.361002	0.638998	0.841774	BRCA2_germline	MUT
	1624	TCGA-D8-A1Y1	0.450622	0.549378	0.644988	BRCA1_somatic	WT
	1625	TCGA-D8-A1Y1	0.450622	0.549378	0.644988	BRCA1_germline	WT
	1626	TCGA-D8-A1Y1	0.450622	0.549378	0.644988	BRCA2_somatic	WT
	1627	TCGA-D8-A1Y1	0.450622	0.549378	0.644988	BRCA2_germline	WT
	1628	TCGA-D8-A1Y2	0.37358	0.62642	0.574697	BRCA1_somatic	WT
	1629	TCGA-D8-A1Y2	0.37358	0.62642	0.574697	BRCA1_germline	WT
	1630	TCGA-D8-A1Y2	0.37358	0.62642	0.574697	BRCA2_somatic	WT
	1631	TCGA-D8-A1Y2	0.37358	0.62642	0.574697	BRCA2_germline	WT
	1632	TCGA-D8-A1Y3	0.56315	0.43685	0.75829	BRCA1_somatic	WT
	1633	TCGA-D8-A1Y3	0.56315	0.43685	0.75829	BRCA1_germline	WT
	1634	TCGA-D8-A1Y3	0.56315	0.43685	0.75829	BRCA2_somatic	WT
	1635	TCGA-D8-A1Y3	0.56315	0.43685	0.75829	BRCA2_germline	WT
	1636	TCGA-D8-A27F	0.690145	0.309855	0.520972	BRCA1_somatic	WT
	1637	TCGA-D8-A27F	0.690145	0.309855	0.520972	BRCA1_germline	WT
	1638	TCGA-D8-A27F	0.690145	0.309855	0.520972	BRCA2_somatic	WT
	1639	TCGA-D8-A27F	0.690145	0.309855	0.520972	BRCA2_germline	WT
	1640	TCGA-D8-A27G	0.532183	0.467817	0.725848	BRCA1_somatic	WT
	1641	TCGA-D8-A27G	0.532183	0.467817	0.725848	BRCA1_germline	WT
	1642	TCGA-D8-A27G	0.532183	0.467817	0.725848	BRCA2_somatic	WT
	1643	TCGA-D8-A27G	0.532183	0.467817	0.725848	BRCA2_germline	WT
	1644	TCGA-D8-A27H	0.602716	0.397284	0.595697	BRCA1_somatic	WT
	1645	TCGA-D8-A27H	0.602716	0.397284	0.595697	BRCA1_germline	WT
	1646	TCGA-D8-A27H	0.602716	0.397284	0.595697	BRCA2_somatic	WT
	1647	TCGA-D8-A27H	0.602716	0.397284	0.595697	BRCA2_germline	WT
	1648	TCGA-D8-A27I	0.392669	0.607331	0.591565	BRCA1_somatic	WT
	1649	TCGA-D8-A27I	0.392669	0.607331	0.591565	BRCA1_germline	WT
	1650	TCGA-D8-A27I	0.392669	0.607331	0.591565	BRCA2_somatic	WT
	1651	TCGA-D8-A27I	0.392669	0.607331	0.591565	BRCA2_germline	WT
	1652	TCGA-D8-A27K	0.425047	0.574953	0.621	BRCA1_somatic	WT
	1653	TCGA-D8-A27K	0.425047	0.574953	0.621	BRCA1_germline	WT
	1654	TCGA-D8-A27K	0.425047	0.574953	0.621	BRCA2_somatic	WT
	1655	TCGA-D8-A27K	0.425047	0.574953	0.621	BRCA2_germline	WT
	1656	TCGA-D8-A27L	0.523178	0.476822	0.716594	BRCA1_somatic	WT
	1657	TCGA-D8-A27L	0.523178	0.476822	0.716594	BRCA1_germline	WT
	1658	TCGA-D8-A27L	0.523178	0.476822	0.716594	BRCA2_somatic	WT
	1659	TCGA-D8-A27L	0.523178	0.476822	0.716594	BRCA2_germline	WT
	1660	TCGA-D8-A27M	0.642359	0.357641	0.560887	BRCA1_somatic	MUT
	1661	TCGA-D8-A27M	0.642359	0.357641	0.560887	BRCA1_germline	WT
	1662	TCGA-D8-A27M	0.642359	0.357641	0.560887	BRCA2_somatic	WT
	1663	TCGA-D8-A27M	0.642359	0.357641	0.560887	BRCA2_germline	WT
	1664	TCGA-D8-A27N	0.418416	0.581584	0.614887	BRCA1_somatic	WT
	1665	TCGA-D8-A27N	0.418416	0.581584	0.614887	BRCA1_germline	WT
	1666	TCGA-D8-A27N	0.418416	0.581584	0.614887	BRCA2_somatic	WT
	1667	TCGA-D8-A27N	0.418416	0.581584	0.614887	BRCA2_germline	WT
	1668	TCGA-D8-A27P	0.285919	0.714081	0.501808	BRCA1_somatic	WT
	1669	TCGA-D8-A27P	0.285919	0.714081	0.501808	BRCA1_germline	WT
	1670	TCGA-D8-A27P	0.285919	0.714081	0.501808	BRCA2_somatic	WT
	1671	TCGA-D8-A27P	0.285919	0.714081	0.501808	BRCA2_germline	WT
	1672	TCGA-D8-A27R	0.534549	0.465451	0.659195	BRCA1_somatic	WT
	1673	TCGA-D8-A27R	0.534549	0.465451	0.659195	BRCA1_germline	WT
	1674	TCGA-D8-A27R	0.534549	0.465451	0.659195	BRCA2_somatic	WT
	1675	TCGA-D8-A27R	0.534549	0.465451	0.659195	BRCA2_germline	WT
	1676	TCGA-D8-A27T	0.309017	0.690983	0.520292	BRCA1_somatic	WT
	1677	TCGA-D8-A27T	0.309017	0.690983	0.520292	BRCA1_germline	WT
	1678	TCGA-D8-A27T	0.309017	0.690983	0.520292	BRCA2_somatic	WT
	1679	TCGA-D8-A27T	0.309017	0.690983	0.520292	BRCA2_germline	WT
	1680	TCGA-D8-A27V	0.456351	0.543649	0.650451	BRCA1_somatic	WT
	1681	TCGA-D8-A27V	0.456351	0.543649	0.650451	BRCA1_germline	WT
	1682	TCGA-D8-A27V	0.456351	0.543649	0.650451	BRCA2_somatic	WT
	1683	TCGA-D8-A27V	0.456351	0.543649	0.650451	BRCA2_germline	WT
	1684	TCGA-D8-A27W	0.500115	0.499885	0.693263	BRCA1_somatic	WT
	1685	TCGA-D8-A27W	0.500115	0.499885	0.693263	BRCA1_germline	WT
	1686	TCGA-D8-A27W	0.500115	0.499885	0.693263	BRCA2_somatic	WT
	1687	TCGA-D8-A27W	0.500115	0.499885	0.693263	BRCA2_germline	WT
	1688	TCGA-D8-A3Z5	0.053887	0.946113	0.343407	BRCA1_somatic	WT
	1689	TCGA-D8-A3Z5	0.053887	0.946113	0.343407	BRCA1_germline	WT
	1690	TCGA-D8-A3Z5	0.053887	0.946113	0.343407	BRCA2_somatic	WT
	1691	TCGA-D8-A3Z5	0.053887	0.946113	0.343407	BRCA2_germline	WT
	1692	TCGA-D8-A3Z6	0.385896	0.614104	0.585539	BRCA1_somatic	WT
	1693	TCGA-D8-A3Z6	0.385896	0.614104	0.585539	BRCA1_germline	WT
	1694	TCGA-D8-A3Z6	0.385896	0.614104	0.585539	BRCA2_somatic	WT
	1695	TCGA-D8-A3Z6	0.385896	0.614104	0.585539	BRCA2_germline	WT
	1696	TCGA-D8-A73U	0.379212	0.620788	0.579637	BRCA1_somatic	WT
	1697	TCGA-D8-A73U	0.379212	0.620788	0.579637	BRCA1_germline	WT
	1698	TCGA-D8-A73U	0.379212	0.620788	0.579637	BRCA2_somatic	WT
	1699	TCGA-D8-A73U	0.379212	0.620788	0.579637	BRCA2_germline	WT
	1700	TCGA-D8-A73W	0.394976	0.605024	0.593628	BRCA1_somatic	WT
	1701	TCGA-D8-A73W	0.394976	0.605024	0.593628	BRCA1_germline	WT
	1702	TCGA-D8-A73W	0.394976	0.605024	0.593628	BRCA2_somatic	WT
	1703	TCGA-D8-A73W	0.394976	0.605024	0.593628	BRCA2_germline	WT
	1704	TCGA-D8-A73X	0.293224	0.706777	0.507598	BRCA1_somatic	WT
	1705	TCGA-D8-A73X	0.293224	0.706777	0.507598	BRCA1_germline	WT
	1706	TCGA-D8-A73X	0.293224	0.706777	0.507598	BRCA2_somatic	WT
	1707	TCGA-D8-A73X	0.293224	0.706777	0.507598	BRCA2_germline	WT
	1708	TCGA-E9-A1N3	0.672218	0.327782	0.880122	BRCA1_somatic	WT
	1709	TCGA-E9-A1N3	0.672218	0.327782	0.880122	BRCA1_germline	WT
	1710	TCGA-E9-A1N3	0.672218	0.327782	0.880122	BRCA2_somatic	WT
	1711	TCGA-E9-A1N3	0.672218	0.327782	0.880122	BRCA2_germline	WT
	1712	TCGA-E9-A1N4	0.473667	0.526333	0.667161	BRCA1_somatic	WT
	1713	TCGA-E9-A1N4	0.473667	0.526333	0.667161	BRCA1_germline	WT
	1714	TCGA-E9-A1N4	0.473667	0.526333	0.667161	BRCA2_somatic	WT
	1715	TCGA-E9-A1N4	0.473667	0.526333	0.667161	BRCA2_germline	WT
	1716	TCGA-E9-A1N5	0.653886	0.346114	0.858827	BRCA1_somatic	WT
	1717	TCGA-E9-A1N5	0.653886	0.346114	0.858827	BRCA1_germline	WT
	1718	TCGA-E9-A1N5	0.653886	0.346114	0.858827	BRCA2_somatic	WT
	1719	TCGA-E9-A1N5	0.653886	0.346114	0.858827	BRCA2_germline	WT
	1720	TCGA-E9-A1N8	0.780691	0.219309	1.01273	BRCA1_somatic	WT
	1721	TCGA-E9-A1N8	0.780691	0.219309	1.01273	BRCA1_germline	WT
	1722	TCGA-E9-A1N8	0.780691	0.219309	1.01273	BRCA2_somatic	WT
	1723	TCGA-E9-A1N8	0.780691	0.219309	1.01273	BRCA2_germline	WT
	1724	TCGA-E9-A1N9	0.70116	0.29884	0.512085	BRCA1_somatic	WT
	1725	TCGA-E9-A1N9	0.70116	0.29884	0.512085	BRCA1_germline	WT
	1726	TCGA-E9-A1N9	0.70116	0.29884	0.512085	BRCA2_somatic	WT
	1727	TCGA-E9-A1N9	0.70116	0.29884	0.512085	BRCA2_germline	WT
	1728	TCGA-E9-A1NA	0.843422	0.156578	0.407571	BRCA1_somatic	WT
	1729	TCGA-E9-A1NA	0.843422	0.156578	0.407571	BRCA1_germline	WT
	1730	TCGA-E9-A1NA	0.843422	0.156578	0.407571	BRCA2_somatic	WT
	1731	TCGA-E9-A1NA	0.843422	0.156578	0.407571	BRCA2_germline	WT
	1732	TCGA-E9-A1NC	0.452461	0.547539	0.741815	BRCA1_somatic	MUT
	1733	TCGA-E9-A1NC	0.452461	0.547539	0.741815	BRCA1_germline	WT
	1734	TCGA-E9-A1NC	0.452461	0.547539	0.741815	BRCA2_somatic	WT
	1735	TCGA-E9-A1NC	0.452461	0.547539	0.741815	BRCA2_germline	WT
	1736	TCGA-E9-A1ND	0.929737	0.070263	0.353038	BRCA1_somatic	WT
	1737	TCGA-E9-A1ND	0.929737	0.070263	0.353038	BRCA1_germline	WT
	1738	TCGA-E9-A1ND	0.929737	0.070263	0.353038	BRCA2_somatic	WT
	1739	TCGA-E9-A1ND	0.929737	0.070263	0.353038	BRCA2_germline	WT
	1740	TCGA-E9-A1NE	0.668667	0.331333	0.538638	BRCA1_somatic	WT
	1741	TCGA-E9-A1NE	0.668667	0.331333	0.538638	BRCA1_germline	WT
	1742	TCGA-E9-A1NE	0.668667	0.331333	0.538638	BRCA2_somatic	WT
	1743	TCGA-E9-A1NE	0.668667	0.331333	0.538638	BRCA2_germline	MUT
	1744	TCGA-E9-A1NF	0.862222	0.137778	0.395141	BRCA1_somatic	WT
	1745	TCGA-E9-A1NF	0.862222	0.137778	0.395141	BRCA1_germline	WT
	1746	TCGA-E9-A1NF	0.862222	0.137778	0.395141	BRCA2_somatic	WT
	1747	TCGA-E9-A1NF	0.862222	0.137778	0.395141	BRCA2_germline	WT
	1748	TCGA-E9-A1NG	0.510718	0.489282	0.703923	BRCA1_somatic	WT
	1749	TCGA-E9-A1NG	0.510718	0.489282	0.703923	BRCA1_germline	WT
	1750	TCGA-E9-A1NG	0.510718	0.489282	0.703923	BRCA2_somatic	WT
	1751	TCGA-E9-A1NG	0.510718	0.489282	0.703923	BRCA2_germline	WT
	1752	TCGA-E9-A1NH	0.530675	0.469325	0.724292	BRCA1_somatic	WT
	1753	TCGA-E9-A1NH	0.530675	0.469325	0.724292	BRCA1_germline	WT
	1754	TCGA-E9-A1NH	0.530675	0.469325	0.724292	BRCA2_somatic	WT
	1755	TCGA-E9-A1NH	0.530675	0.469325	0.724292	BRCA2_germline	WT
	1756	TCGA-E9-A1NI	0.546074	0.453926	0.740282	BRCA1_somatic	WT
	1757	TCGA-E9-A1NI	0.546074	0.453926	0.740282	BRCA1_germline	WT
	1758	TCGA-E9-A1NI	0.546074	0.453926	0.740282	BRCA2_somatic	WT
	1759	TCGA-E9-A1NI	0.546074	0.453926	0.740282	BRCA2_germline	WT
	1760	TCGA-E9-A1R0	0.464905	0.535095	0.658668	BRCA1_somatic	WT
	1761	TCGA-E9-A1R0	0.464905	0.535095	0.658668	BRCA1_germline	WT
	1762	TCGA-E9-A1R0	0.464905	0.535095	0.658668	BRCA2_somatic	WT
	1763	TCGA-E9-A1R0	0.464905	0.535095	0.658668	BRCA2_germline	WT
	1764	TCGA-E9-A1R2	0.480587	0.519413	0.712749	BRCA1_somatic	WT
	1765	TCGA-E9-A1R2	0.480587	0.519413	0.712749	BRCA1_germline	WT
	1766	TCGA-E9-A1R2	0.480587	0.519413	0.712749	BRCA2_somatic	WT
	1767	TCGA-E9-A1R2	0.480587	0.519413	0.712749	BRCA2_germline	WT
	1768	TCGA-E9-A1R3	0.315819	0.684181	0.525833	BRCA1_somatic	WT
	1769	TCGA-E9-A1R3	0.315819	0.684181	0.525833	BRCA1_germline	WT
	1770	TCGA-E9-A1R3	0.315819	0.684181	0.525833	BRCA2_somatic	WT
	1771	TCGA-E9-A1R3	0.315819	0.684181	0.525833	BRCA2_germline	WT
	1772	TCGA-E9-A1R4	0.523347	0.476653	0.670073	BRCA1_somatic	WT
	1773	TCGA-E9-A1R4	0.523347	0.476653	0.670073	BRCA1_germline	WT
	1774	TCGA-E9-A1R4	0.523347	0.476653	0.670073	BRCA2_somatic	WT
	1775	TCGA-E9-A1R4	0.523347	0.476653	0.670073	BRCA2_germline	WT
	1776	TCGA-E9-A1R5	0.292961	0.70704	0.507389	BRCA1_somatic	WT
	1777	TCGA-E9-A1R5	0.292961	0.70704	0.507389	BRCA1_germline	WT
	1778	TCGA-E9-A1R5	0.292961	0.70704	0.507389	BRCA2_somatic	WT
	1779	TCGA-E9-A1R5	0.292961	0.70704	0.507389	BRCA2_germline	WT
	1780	TCGA-E9-A1R6	0.190428	0.809572	0.430746	BRCA1_somatic	WT
	1781	TCGA-E9-A1R6	0.190428	0.809572	0.430746	BRCA1_germline	WT
	1782	TCGA-E9-A1R6	0.190428	0.809572	0.430746	BRCA2_somatic	WT
	1783	TCGA-E9-A1R6	0.190428	0.809572	0.430746	BRCA2_germline	WT
	1784	TCGA-E9-A1R7	0.423099	0.576901	0.6192	BRCA1_somatic	WT
	1785	TCGA-E9-A1R7	0.423099	0.576901	0.6192	BRCA1_germline	WT
	1786	TCGA-E9-A1R7	0.423099	0.576901	0.6192	BRCA2_somatic	WT
	1787	TCGA-E9-A1R7	0.423099	0.576901	0.6192	BRCA2_germline	WT
	1788	TCGA-E9-A1RA	0.271993	0.728007	0.490912	BRCA1_somatic	WT
	1789	TCGA-E9-A1RA	0.271993	0.728007	0.490912	BRCA1_germline	WT
	1790	TCGA-E9-A1RA	0.271993	0.728007	0.490912	BRCA2_somatic	WT
	1791	TCGA-E9-A1RA	0.271993	0.728007	0.490912	BRCA2_germline	WT
	1792	TCGA-E9-A1RB	0.551862	0.448138	0.746353	BRCA1_somatic	WT
	1793	TCGA-E9-A1RB	0.551862	0.448138	0.746353	BRCA1_germline	WT
	1794	TCGA-E9-A1RB	0.551862	0.448138	0.746353	BRCA2_somatic	WT
	1795	TCGA-E9-A1RB	0.551862	0.448138	0.746353	BRCA2_germline	WT
	1796	TCGA-E9-A1RC	0.236693	0.763307	0.464112	BRCA1_somatic	WT
	1797	TCGA-E9-A1RC	0.236693	0.763307	0.464112	BRCA1_germline	WT
	1798	TCGA-E9-A1RC	0.236693	0.763307	0.464112	BRCA2_somatic	WT
	1799	TCGA-E9-A1RC	0.236693	0.763307	0.464112	BRCA2_germline	WT
	1800	TCGA-E9-A1RD	0.315474	0.684526	0.52555	BRCA1_somatic	WT
	1801	TCGA-E9-A1RD	0.315474	0.684526	0.52555	BRCA1_germline	WT
	1802	TCGA-E9-A1RD	0.315474	0.684526	0.52555	BRCA2_somatic	WT
	1803	TCGA-E9-A1RD	0.315474	0.684526	0.52555	BRCA2_germline	WT
	1804	TCGA-E9-A1RE	0.269763	0.730237	0.949658	BRCA1_somatic	WT
	1805	TCGA-E9-A1RE	0.269763	0.730237	0.949658	BRCA1_germline	WT
	1806	TCGA-E9-A1RE	0.269763	0.730237	0.949658	BRCA2_somatic	WT
	1807	TCGA-E9-A1RE	0.269763	0.730237	0.949658	BRCA2_germline	WT
	1808	TCGA-E9-A1RF	0.418495	0.581505	0.77797	BRCA1_somatic	WT
	1809	TCGA-E9-A1RF	0.418495	0.581505	0.77797	BRCA1_germline	WT
	1810	TCGA-E9-A1RF	0.418495	0.581505	0.77797	BRCA2_somatic	WT
	1811	TCGA-E9-A1RF	0.418495	0.581505	0.77797	BRCA2_germline	WT
	1812	TCGA-E9-A1RG	0.253658	0.746342	0.969529	BRCA1_somatic	WT
	1813	TCGA-E9-A1RG	0.253658	0.746342	0.969529	BRCA1_germline	WT
	1814	TCGA-E9-A1RG	0.253658	0.746342	0.969529	BRCA2_somatic	WT
	1815	TCGA-E9-A1RG	0.253658	0.746342	0.969529	BRCA2_germline	WT
	1816	TCGA-E9-A1RH	0.732157	0.267843	0.4877	BRCA1_somatic	WT
	1817	TCGA-E9-A1RH	0.732157	0.267843	0.4877	BRCA1_germline	WT
	1818	TCGA-E9-A1RH	0.732157	0.267843	0.4877	BRCA2_somatic	WT
	1819	TCGA-E9-A1RH	0.732157	0.267843	0.4877	BRCA2_germline	WT
	1820	TCGA-E9-A1RI	0.450346	0.549654	0.644725	BRCA1_somatic	WT
	1821	TCGA-E9-A1RI	0.450346	0.549654	0.644725	BRCA1_germline	WT
	1822	TCGA-E9-A1RI	0.450346	0.549654	0.644725	BRCA2_somatic	WT
	1823	TCGA-E9-A1RI	0.450346	0.549654	0.644725	BRCA2_germline	WT
	1824	TCGA-E9-A226	0.595059	0.404941	0.792718	BRCA1_somatic	WT
	1825	TCGA-E9-A226	0.595059	0.404941	0.792718	BRCA1_germline	WT
	1826	TCGA-E9-A226	0.595059	0.404941	0.792718	BRCA2_somatic	WT
	1827	TCGA-E9-A226	0.595059	0.404941	0.792718	BRCA2_germline	WT
	1828	TCGA-E9-A227	0.492243	0.507757	0.68542	BRCA1_somatic	WT
	1829	TCGA-E9-A227	0.492243	0.507757	0.68542	BRCA1_germline	WT
	1830	TCGA-E9-A227	0.492243	0.507757	0.68542	BRCA2_somatic	WT
	1831	TCGA-E9-A227	0.492243	0.507757	0.68542	BRCA2_germline	WT
	1832	TCGA-E9-A228	0.354852	0.645148	0.558496	BRCA1_somatic	WT
	1833	TCGA-E9-A228	0.354852	0.645148	0.558496	BRCA1_germline	WT
	1834	TCGA-E9-A228	0.354852	0.645148	0.558496	BRCA2_somatic	WT
	1835	TCGA-E9-A228	0.354852	0.645148	0.558496	BRCA2_germline	WT
	1836	TCGA-E9-A229	0.601978	0.398022	0.800316	BRCA1_somatic	WT
	1837	TCGA-E9-A229	0.601978	0.398022	0.800316	BRCA1_germline	WT
	1838	TCGA-E9-A229	0.601978	0.398022	0.800316	BRCA2_somatic	WT
	1839	TCGA-E9-A229	0.601978	0.398022	0.800316	BRCA2_germline	WT
	1840	TCGA-E9-A22A	0.760645	0.239355	0.987383	BRCA1_somatic	WT
	1841	TCGA-E9-A22A	0.760645	0.239355	0.987383	BRCA1_germline	WT
	1842	TCGA-E9-A22A	0.760645	0.239355	0.987383	BRCA2_somatic	WT
	1843	TCGA-E9-A22A	0.760645	0.239355	0.987383	BRCA2_germline	WT
	1844	TCGA-E9-A22B	0.634663	0.365337	0.83685	BRCA1_somatic	WT
	1845	TCGA-E9-A22B	0.634663	0.365337	0.83685	BRCA1_germline	WT
	1846	TCGA-E9-A22B	0.634663	0.365337	0.83685	BRCA2_somatic	WT
	1847	TCGA-E9-A22B	0.634663	0.365337	0.83685	BRCA2_germline	WT
	1848	TCGA-E9-A22D	0.783117	0.216883	0.449584	BRCA1_somatic	WT
	1849	TCGA-E9-A22D	0.783117	0.216883	0.449584	BRCA1_germline	WT
	1850	TCGA-E9-A22D	0.783117	0.216883	0.449584	BRCA2_somatic	WT
	1851	TCGA-E9-A22D	0.783117	0.216883	0.449584	BRCA2_germline	WT
	1852	TCGA-E9-A22E	0.786293	0.213706	0.447288	BRCA1_somatic	WT
	1853	TCGA-E9-A22E	0.786293	0.213706	0.447288	BRCA1_germline	MUT
	1854	TCGA-E9-A22E	0.786293	0.213706	0.447288	BRCA2_somatic	WT
	1855	TCGA-E9-A22E	0.786293	0.213706	0.447288	BRCA2_germline	WT
	1856	TCGA-E9-A22G	0.879347	0.120653	0.38409	BRCA1_somatic	WT
	1857	TCGA-E9-A22G	0.879347	0.120653	0.38409	BRCA1_germline	MUT
	1858	TCGA-E9-A22G	0.879347	0.120653	0.38409	BRCA2_somatic	WT
	1859	TCGA-E9-A22G	0.879347	0.120653	0.38409	BRCA2_germline	WT
	1860	TCGA-E9-A22H	0.651615	0.348385	0.856212	BRCA1_somatic	WT
	1861	TCGA-E9-A22H	0.651615	0.348385	0.856212	BRCA1_germline	WT
	1862	TCGA-E9-A22H	0.651615	0.348385	0.856212	BRCA2_somatic	WT
	1863	TCGA-E9-A22H	0.651615	0.348385	0.856212	BRCA2_germline	WT
	1864	TCGA-E9-A243	0.866039	0.133961	0.392656	BRCA1_somatic	WT
	1865	TCGA-E9-A243	0.866039	0.133961	0.392656	BRCA1_germline	WT
	1866	TCGA-E9-A243	0.866039	0.133961	0.392656	BRCA2_somatic	WT
	1867	TCGA-E9-A243	0.866039	0.133961	0.392656	BRCA2_germline	WT
	1868	TCGA-E9-A244	0.83847	0.16153	0.410897	BRCA1_somatic	WT
	1869	TCGA-E9-A244	0.83847	0.16153	0.410897	BRCA1_germline	MUT
	1870	TCGA-E9-A244	0.83847	0.16153	0.410897	BRCA2_somatic	WT
	1871	TCGA-E9-A244	0.83847	0.16153	0.410897	BRCA2_germline	WT
	1872	TCGA-E9-A247	0.390164	0.609836	0.809003	BRCA1_somatic	WT
	1873	TCGA-E9-A247	0.390164	0.609836	0.809003	BRCA1_germline	WT
	1874	TCGA-E9-A247	0.390164	0.609836	0.809003	BRCA2_somatic	WT
	1875	TCGA-E9-A247	0.390164	0.609836	0.809003	BRCA2_germline	WT
	1876	TCGA-E9-A248	0.833522	0.166478	1.08129	BRCA1_somatic	WT
	1877	TCGA-E9-A248	0.833522	0.166478	1.08129	BRCA1_germline	WT
	1878	TCGA-E9-A248	0.833522	0.166478	1.08129	BRCA2_somatic	WT
	1879	TCGA-E9-A248	0.833522	0.166478	1.08129	BRCA2_germline	WT
	1880	TCGA-E9-A249	0.35971	0.64029	0.843246	BRCA1_somatic	WT
	1881	TCGA-E9-A249	0.35971	0.64029	0.843246	BRCA1_germline	WT
	1882	TCGA-E9-A249	0.35971	0.64029	0.843246	BRCA2_somatic	WT
	1883	TCGA-E9-A249	0.35971	0.64029	0.843246	BRCA2_germline	WT
	1884	TCGA-E9-A24A	0.091993	0.908007	0.366163	BRCA1_somatic	WT
	1885	TCGA-E9-A24A	0.091993	0.908007	0.366163	BRCA1_germline	WT
	1886	TCGA-E9-A24A	0.091993	0.908007	0.366163	BRCA2_somatic	WT
	1887	TCGA-E9-A24A	0.091993	0.908007	0.366163	BRCA2_germline	WT
	1888	TCGA-E9-A295	0.755177	0.244823	0.980534	BRCA1_somatic	WT
	1889	TCGA-E9-A295	0.755177	0.244823	0.980534	BRCA1_germline	WT
	1890	TCGA-E9-A295	0.755177	0.244823	0.980534	BRCA2_somatic	WT
	1891	TCGA-E9-A295	0.755177	0.244823	0.980534	BRCA2_germline	WT
	1892	TCGA-E9-A2JS	0.685156	0.314844	0.525035	BRCA1_somatic	WT
	1893	TCGA-E9-A2JS	0.685156	0.314844	0.525035	BRCA1_germline	WT
	1894	TCGA-E9-A2JS	0.685156	0.314844	0.525035	BRCA2_somatic	WT
	1895	TCGA-E9-A2JS	0.685156	0.314844	0.525035	BRCA2_germline	WT
	1896	TCGA-E9-A2JT	0.553861	0.446139	0.748458	BRCA1_somatic	WT
	1897	TCGA-E9-A2JT	0.553861	0.446139	0.748458	BRCA1_germline	WT
	1898	TCGA-E9-A2JT	0.553861	0.446139	0.748458	BRCA2_somatic	WT
	1899	TCGA-E9-A2JT	0.553861	0.446139	0.748458	BRCA2_germline	WT
	1900	TCGA-E9-A3HO	0.897303	0.102697	0.372776	BRCA1_somatic	WT
	1901	TCGA-E9-A3HO	0.897303	0.102697	0.372776	BRCA1_germline	WT
	1902	TCGA-E9-A3HO	0.897303	0.102697	0.372776	BRCA2_somatic	WT
	1903	TCGA-E9-A3HO	0.897303	0.102697	0.372776	BRCA2_germline	WT
	1904	TCGA-E9-A3Q9	0.162892	0.837108	0.411815	BRCA1_somatic	WT
	1905	TCGA-E9-A3Q9	0.162892	0.837108	0.411815	BRCA1_germline	WT
	1906	TCGA-E9-A3Q9	0.162892	0.837108	0.411815	BRCA2_somatic	WT
	1907	TCGA-E9-A3Q9	0.162892	0.837108	0.411815	BRCA2_germline	WT
	1908	TCGA-E9-A3QA	0.867885	0.132115	0.391459	BRCA1_somatic	WT
	1909	TCGA-E9-A3QA	0.867885	0.132115	0.391459	BRCA1_germline	MUT
	1910	TCGA-E9-A3QA	0.867885	0.132115	0.391459	BRCA2_somatic	WT
	1911	TCGA-E9-A3QA	0.867885	0.132115	0.391459	BRCA2_germline	WT
	1912	TCGA-E9-A3X8	0.71297	0.28703	0.928626	BRCA1_somatic	WT
	1913	TCGA-E9-A3X8	0.71297	0.28703	0.928626	BRCA1_germline	WT
	1914	TCGA-E9-A3X8	0.71297	0.28703	0.928626	BRCA2_somatic	WT
	1915	TCGA-E9-A3X8	0.71297	0.28703	0.928626	BRCA2_germline	WT
	1916	TCGA-E9-A54X	0.283984	0.716016	0.500283	BRCA1_somatic	WT
	1917	TCGA-E9-A54X	0.283984	0.716016	0.500283	BRCA1_germline	WT
	1918	TCGA-E9-A54X	0.283984	0.716016	0.500283	BRCA2_somatic	WT
	1919	TCGA-E9-A54X	0.283984	0.716016	0.500283	BRCA2_germline	WT
	1920	TCGA-E9-A54Y	0.781334	0.218667	0.450877	BRCA1_somatic	WT
	1921	TCGA-E9-A54Y	0.781334	0.218667	0.450877	BRCA1_germline	WT
	1922	TCGA-E9-A54Y	0.781334	0.218667	0.450877	BRCA2_somatic	WT
	1923	TCGA-E9-A54Y	0.781334	0.218667	0.450877	BRCA2_germline	WT
	1924	TCGA-E9-A5FL	0.909004	0.090996	0.365552	BRCA1_somatic	WT
	1925	TCGA-E9-A5FL	0.909004	0.090996	0.365552	BRCA1_germline	WT
	1926	TCGA-E9-A5FL	0.909004	0.090996	0.365552	BRCA2_somatic	WT
	1927	TCGA-E9-A5FL	0.909004	0.090996	0.365552	BRCA2_germline	WT
	1928	TCGA-E9-A5UO	0.007748	0.992253	0.317453	BRCA1_somatic	WT
	1929	TCGA-E9-A5UO	0.007748	0.992253	0.317453	BRCA1_germline	WT
	1930	TCGA-E9-A5UO	0.007748	0.992253	0.317453	BRCA2_somatic	WT
	1931	TCGA-E9-A5UO	0.007748	0.992253	0.317453	BRCA2_germline	WT
	1932	TCGA-E9-A5UP	0.730473	0.269527	0.949947	BRCA1_somatic	WT
	1933	TCGA-E9-A5UP	0.730473	0.269527	0.949947	BRCA1_germline	WT
	1934	TCGA-E9-A5UP	0.730473	0.269527	0.949947	BRCA2_somatic	WT
	1935	TCGA-E9-A5UP	0.730473	0.269527	0.949947	BRCA2_germline	WT
	1936	TCGA-E9-A6HE	0.345714	0.654286	0.550717	BRCA1_somatic	WT
	1937	TCGA-E9-A6HE	0.345714	0.654286	0.550717	BRCA1_germline	WT
	1938	TCGA-E9-A6HE	0.345714	0.654286	0.550717	BRCA2_somatic	WT
	1939	TCGA-E9-A6HE	0.345714	0.654286	0.550717	BRCA2_germline	WT
	1940	TCGA-GI-A2C8	0.740912	0.259089	0.480978	BRCA1_somatic	WT
	1941	TCGA-GI-A2C8	0.740912	0.259089	0.480978	BRCA1_germline	WT
	1942	TCGA-GI-A2C8	0.740912	0.259089	0.480978	BRCA2_somatic	WT
	1943	TCGA-GI-A2C8	0.740912	0.259089	0.480978	BRCA2_germline	WT
	1944	TCGA-GI-A2C9	0.460736	0.539264	0.733181	BRCA1_somatic	WT
	1945	TCGA-GI-A2C9	0.460736	0.539264	0.733181	BRCA1_germline	WT
	1946	TCGA-GI-A2C9	0.460736	0.539264	0.733181	BRCA2_somatic	WT
	1947	TCGA-GI-A2C9	0.460736	0.539264	0.733181	BRCA2_germline	WT
	1948	TCGA-GM-A2D9	0.289527	0.710473	0.505148	BRCA1_somatic	WT
	1949	TCGA-GM-A2D9	0.289527	0.710473	0.505148	BRCA1_germline	WT
	1950	TCGA-GM-A2D9	0.289527	0.710473	0.505148	BRCA2_somatic	WT
	1951	TCGA-GM-A2D9	0.289527	0.710473	0.505148	BRCA2_germline	WT
	1952	TCGA-GM-A2DA	0.583078	0.416922	0.783108	BRCA1_somatic	WT
	1953	TCGA-GM-A2DA	0.583078	0.416922	0.783108	BRCA1_germline	WT
	1954	TCGA-GM-A2DA	0.583078	0.416922	0.783108	BRCA2_somatic	WT
	1955	TCGA-GM-A2DA	0.583078	0.416922	0.783108	BRCA2_germline	WT
	1956	TCGA-GM-A2DB	0.659183	0.340817	0.547405	BRCA1_somatic	WT
	1957	TCGA-GM-A2DB	0.659183	0.340817	0.547405	BRCA1_germline	WT
	1958	TCGA-GM-A2DB	0.659183	0.340817	0.547405	BRCA2_somatic	WT
	1959	TCGA-GM-A2DB	0.659183	0.340817	0.547405	BRCA2_germline	WT
	1960	TCGA-GM-A2DC	0.429824	0.570176	0.625978	BRCA1_somatic	WT
	1961	TCGA-GM-A2DC	0.429824	0.570176	0.625978	BRCA1_germline	WT
	1962	TCGA-GM-A2DC	0.429824	0.570176	0.625978	BRCA2_somatic	WT
	1963	TCGA-GM-A2DC	0.429824	0.570176	0.625978	BRCA2_germline	WT
	1964	TCGA-GM-A2DD	0.439677	0.560323	0.756198	BRCA1_somatic	WT
	1965	TCGA-GM-A2DD	0.439677	0.560323	0.756198	BRCA1_germline	WT
	1966	TCGA-GM-A2DD	0.439677	0.560323	0.756198	BRCA2_somatic	WT
	1967	TCGA-GM-A2DD	0.439677	0.560323	0.756198	BRCA2_germline	WT
	1968	TCGA-GM-A2DF	0.53198	0.46802	0.662188	BRCA1_somatic	WT
	1969	TCGA-GM-A2DF	0.53198	0.46802	0.662188	BRCA1_germline	WT
	1970	TCGA-GM-A2DF	0.53198	0.46802	0.662188	BRCA2_somatic	WT
	1971	TCGA-GM-A2DF	0.53198	0.46802	0.662188	BRCA2_germline	WT
	1972	TCGA-GM-A2DH	0.614288	0.385712	0.586054	BRCA1_somatic	WT
	1973	TCGA-GM-A2DH	0.614288	0.385712	0.586054	BRCA1_germline	WT
	1974	TCGA-GM-A2DH	0.614288	0.385712	0.586054	BRCA2_somatic	WT
	1975	TCGA-GM-A2DH	0.614288	0.385712	0.586054	BRCA2_germline	WT
	1976	TCGA-GM-A2DK	0.222669	0.777331	0.453881	BRCA1_somatic	WT
	1977	TCGA-GM-A2DK	0.222669	0.777331	0.453881	BRCA1_germline	WT
	1978	TCGA-GM-A2DK	0.222669	0.777331	0.453881	BRCA2_somatic	WT
	1979	TCGA-GM-A2DK	0.222669	0.777331	0.453881	BRCA2_germline	WT
	1980	TCGA-GM-A2DL	0.462298	0.537702	0.656156	BRCA1_somatic	WT
	1981	TCGA-GM-A2DL	0.462298	0.537702	0.656156	BRCA1_germline	WT
	1982	TCGA-GM-A2DL	0.462298	0.537702	0.656156	BRCA2_somatic	WT
	1983	TCGA-GM-A2DL	0.462298	0.537702	0.656156	BRCA2_germline	WT
	1984	TCGA-GM-A2DM	0.52273	0.47727	0.716151	BRCA1_somatic	WT
	1985	TCGA-GM-A2DM	0.52273	0.47727	0.716151	BRCA1_germline	WT
	1986	TCGA-GM-A2DM	0.52273	0.47727	0.716151	BRCA2_somatic	WT
	1987	TCGA-GM-A2DM	0.52273	0.47727	0.716151	BRCA2_germline	WT
	1988	TCGA-GM-A2DN	0.481798	0.518202	0.675485	BRCA1_somatic	WT
	1989	TCGA-GM-A2DN	0.481798	0.518202	0.675485	BRCA1_germline	WT
	1990	TCGA-GM-A2DN	0.481798	0.518202	0.675485	BRCA2_somatic	WT
	1991	TCGA-GM-A2DN	0.481798	0.518202	0.675485	BRCA2_germline	WT
	1992	TCGA-GM-A3NW	0.344895	0.655105	0.551053	BRCA1_somatic	WT
	1993	TCGA-GM-A3NW	0.344895	0.655105	0.551053	BRCA1_germline	WT
	1994	TCGA-GM-A3NW	0.344895	0.655105	0.551053	BRCA2_somatic	WT
	1995	TCGA-GM-A3NW	0.344895	0.655105	0.551053	BRCA2_germline	WT
	1996	TCGA-GM-A3NY	0.339955	0.660045	0.547584	BRCA1_somatic	WT
	1997	TCGA-GM-A3NY	0.339955	0.660045	0.547584	BRCA1_germline	WT
[truncated: 6,180 more rows]

## Sheet: Suppl. Fig. 3
Suppl. Fig. 3
	local_idx	PATIENT	Proliferation	pred	loss	LISS	TIL Regional Fraction	Stromal Fraction	Leukocyte Fraction
	0	TCGA-3M-AB46	1.0031	0.800848	0.005282
	1	TCGA-3M-AB47	0.2085	0.502303	0.011145
	2	TCGA-B7-5816	0.5435	-0.1944	0.072988
	3	TCGA-BR-A4QI	0.5279	0.65258	0.002092
	4	TCGA-CD-5798	-0.4826	-0.07484	0.023381
	5	TCGA-CD-5799	0.7307	0.563404	0.0042
	6	TCGA-CD-5800	1.1562	0.943991	0.005952
	7	TCGA-CD-5801	0.3505	0.800017	0.026683
	8	TCGA-CD-5803	0.1141	-0.34417	0.027626
	9	TCGA-CD-5804	0.2704	0.565741	0.012691
	10	TCGA-CD-5813	0.0134	-0.04263	0.003098
	11	TCGA-CD-8524	0.3232	0.85037	0.037046
	12	TCGA-CD-8526	1.0299	0.743837	0.011007
	13	TCGA-CD-8528	0.806	0.9276	0.002045
	14	TCGA-CD-8529	0.3757	0.201105	0.004457
	15	TCGA-CD-8530	0.2344	0.145791	0.005139
	16	TCGA-CD-8531	0.9978	0.55796	0.025532
	17	TCGA-CD-8532	0.2744	0.655681	0.019231
	18	TCGA-CD-8534	0.3634	0.067488	0.012522
	19	TCGA-CD-8535	1.1057	0.821063	0.01067
	20	TCGA-CD-8536	0.8023	0.90615	0.001435
	21	TCGA-CD-A486	0.6287	0.74518	0.002012
	22	TCGA-CD-A487	0.9839	0.622739	0.01728
	23	TCGA-CD-A489	-0.3543	0.040177	0.020561
	24	TCGA-CD-A48A	0.6161	0.762401	0.002989
	25	TCGA-CD-A48C	0.927	0.639203	0.011037
	26	TCGA-CD-A4MG	0.8691	0.607274	0.009704
	27	TCGA-CD-A4MH	0.9162	0.782939	0.002835
	28	TCGA-CD-A4MI	-0.3151	0.452827	0.077718
	29	TCGA-CD-A4MJ	0.9706	0.578499	0.024727
	30	TCGA-CG-4301	0.0209	0.731443	0.081201
	31	TCGA-CG-4304	0.189	0.780855	0.056339
	32	TCGA-CG-4305	0.6168	0.700459	0.001126
	33	TCGA-CG-4306	0.7353	0.736772	3.49e-07
	34	TCGA-CG-4436	0.997	0.637366	0.020802
	35	TCGA-CG-4438	0.8899	0.656778	0.008741
	36	TCGA-CG-4440	1.0257	0.720643	0.014967
	37	TCGA-CG-4441	0.7077	0.751765	0.000312
	38	TCGA-CG-4442	0.8897	0.845111	0.00032
	39	TCGA-CG-4443	0.1682	0.809372	0.06612
	40	TCGA-CG-4444	0.8748	0.828064	0.000351
	41	TCGA-CG-4449	0.9119	0.727588	0.005464
	42	TCGA-CG-4462	-0.4328	0.279401	0.081581
	43	TCGA-CG-4465	0.7589	0.643766	0.002132
	44	TCGA-CG-4466	1.1401	0.852275	0.013324
	45	TCGA-CG-4469	0.7725	0.720419	0.000436
	46	TCGA-CG-4472	-0.2401	0.791789	0.171257
	47	TCGA-CG-4474	0.5126	0.562119	0.000394
	48	TCGA-CG-4475	0.5432	0.430208	0.002053
	49	TCGA-CG-4476	0.2374	0.354591	0.002209
	50	TCGA-CG-4477	0.8605	0.790468	0.000756
	51	TCGA-D7-5577	0.6095	0.622411	3.36e-05
	52	TCGA-D7-5578	0.6808	0.732698	0.000923
	53	TCGA-D7-6518	-0.24	0.274761	0.042743
	54	TCGA-D7-6519	0.5566	0.696718	0.003337
	55	TCGA-D7-6520	-0.0671	0.758888	0.100734
	56	TCGA-D7-6521	-0.1239	0.317262	0.030486
	57	TCGA-D7-6522	-0.1636	0.26548	0.026935
	58	TCGA-D7-6524	0.1335	0.07869	0.000535
	59	TCGA-D7-6525	0.5999	0.77523	0.004541
	60	TCGA-D7-6526	0.8011	0.790009	0.000263
	61	TCGA-D7-6527	0.5122	0.733276	0.007249
	62	TCGA-D7-6528	1.0678	0.801667	0.010578
	63	TCGA-D7-6815	0.6565	0.795945	0.002843
	64	TCGA-D7-6817	0.6437	0.546886	0.001381
	65	TCGA-D7-6818	0.8432	0.858531	3.86e-05
	66	TCGA-D7-6820	0.6316	0.613033	0.000769
	67	TCGA-D7-6822	0.8953	0.858239	0.000254
	68	TCGA-D7-8570	0.4953	0.791305	0.013109
	69	TCGA-D7-8572	0.7595	0.782865	0.000182
	70	TCGA-D7-8573	1.0519	0.826411	0.008431
	71	TCGA-D7-8574	-0.4039	-0.07729	0.019054
	72	TCGA-D7-8575	-0.4393	0.384216	0.099705
	73	TCGA-D7-8576	0.6503	0.208072	0.028983
	74	TCGA-D7-8578	0.0301	0.518439	0.035116
	75	TCGA-D7-8579	-0.4059	0.312999	0.076206
	76	TCGA-D7-A4YT	0.8407	0.644553	0.005626
	77	TCGA-D7-A4YU	0.8958	0.641384	0.009465
	78	TCGA-D7-A4YV	0.6169	0.638447	0.000445
	79	TCGA-D7-A4YX	0.8143	0.75079	0.000638
	80	TCGA-D7-A4YY	0.4052	0.749702	0.017951
	81	TCGA-D7-A4Z0	-0.1615	-0.37862	0.007027
	82	TCGA-D7-A6EV	1.084	0.802366	0.011624
	83	TCGA-D7-A6EX	0.3356	0.020887	0.01625
	84	TCGA-D7-A6EY	0.5804	0.905568	0.016045
	85	TCGA-D7-A6EZ	1.0029	0.765965	0.009015
	86	TCGA-D7-A6F0	1.3316	0.81885	0.038552
	87	TCGA-D7-A6F2	0.5032	0.625088	0.002175
	88	TCGA-D7-A747	-0.4197	0.035732	0.035171
	89	TCGA-D7-A748	-0.6396	0.046909	0.081852
	90	TCGA-FP-A9TM	0.7815	0.566454	0.006262
	91	TCGA-HF-7132	0.507	0.806666	0.011597
	92	TCGA-HF-7133	1.0067	0.42069	0.044463
	93	TCGA-HF-7136	0.6376	0.797292	0.003336
	94	TCGA-HF-A5NB	0.7551	0.778639	7.15e-05
	95	TCGA-HU-8249	1.1939	0.781884	0.021918
	96	TCGA-HU-8604	0.8437	0.818479	8.21e-05
	97	TCGA-HU-8608	0.8419	0.399799	0.025236
	98	TCGA-HU-8610	0.1583	0.422152	0.008989
	99	TCGA-HU-A4G2	0.7562	0.468858	0.01066
	100	TCGA-HU-A4G3	0.2654	0.709157	0.025425
	101	TCGA-HU-A4G6	0.7153	0.93891	0.006456
	102	TCGA-HU-A4G8	1.1209	0.727162	0.020017
	103	TCGA-HU-A4G9	0.7555	0.738543	3.71e-05
	104	TCGA-HU-A4GC	0.6281	0.276814	0.015933
	105	TCGA-HU-A4GD	1.0555	0.93216	0.001964
	106	TCGA-HU-A4GF	0.9483	0.672052	0.009853
	107	TCGA-HU-A4GH	0.9487	0.875566	0.000691
	108	TCGA-HU-A4GN	1.1128	0.828077	0.010467
	109	TCGA-HU-A4GP	0.8063	0.4999	0.012121
	110	TCGA-HU-A4GQ	0.8091	0.829987	5.63e-05
	111	TCGA-HU-A4GT	1.0049	0.839577	0.003529
	112	TCGA-HU-A4GU	0.9158	0.936653	5.61e-05
	113	TCGA-HU-A4GX	0.5324	0.977412	0.025569
	114	TCGA-HU-A4GY	0.2064	0.178234	0.000102
	115	TCGA-HU-A4H0	1.0743	0.411555	0.056711
	116	TCGA-HU-A4H5	0.6542	0.756938	0.001363
	117	TCGA-HU-A4H6	0.6891	0.009049	0.059711
	118	TCGA-HU-A4H8	0.9075	0.47306	0.024369
	119	TCGA-IN-8663	0.774	0.828155	0.000437
	120	TCGA-KB-A93J	0.3752	0.850709	0.02922
	121	TCGA-MX-A5UG	-0.2671	0.132113	0.020595
	122	TCGA-MX-A5UJ	0.5244	0.40063	0.001998
	123	TCGA-MX-A663	0.3783	0.476469	0.001244
	124	TCGA-R5-A805	0.4777	0.532908	0.00049
	125	TCGA-RD-A7BS	0.2428	0.047115	0.006159
	126	TCGA-RD-A7BT	0.99	0.352912	0.06528
	127	TCGA-RD-A7BW	-0.5738	-0.19274	0.023355
	128	TCGA-RD-A7C1	1.2211	0.56096	0.07009
	129	TCGA-RD-A8MV	0.5357	0.730279	0.006089
	130	TCGA-RD-A8MW	0.5521	0.087379	0.034735
	131	TCGA-RD-A8N0	-0.0121	-0.03405	7.75e-05
	132	TCGA-RD-A8N1	0.4378	0.41774	6.47e-05
	133	TCGA-RD-A8N2	-1.4514	-0.18031	0.259858
	134	TCGA-RD-A8N4	-0.9132	-0.35386	0.050319
	135	TCGA-RD-A8N5	-0.1241	0.017614	0.00323
	136	TCGA-RD-A8N6	0.539	0.675539	0.002998
	137	TCGA-RD-A8N9	0.3274	0.043542	0.012959
	138	TCGA-SW-A7EB	0.5332	0.487461	0.000292
	139	TCGA-VQ-A8DT	0.8452	0.267144	0.043286
	140	TCGA-VQ-A8DU	1.0904	0.927295	0.00344
	141	TCGA-VQ-A8DV	0.8674	0.84426	8.21e-05
	142	TCGA-VQ-A8DZ	0.6654	-0.03263	0.06309
	143	TCGA-VQ-A8E0	0.5103	0.565759	0.000409
	144	TCGA-VQ-A8E2	1.1103	1.05304	0.000423
	145	TCGA-VQ-A8E3	1.0313	0.855306	0.00403
	146	TCGA-VQ-A8E7	0.5866	0.886217	0.011593
	147	TCGA-VQ-A8P2	1.2592	0.580932	0.059419
	148	TCGA-VQ-A8P3	0.7796	0.675113	0.001418
	149	TCGA-VQ-A8P5	1.0265	0.810235	0.006057
	150	TCGA-VQ-A8P8	0.4046	-0.22013	0.050409
	151	TCGA-VQ-A8PB	1.2149	0.845483	0.0177
	152	TCGA-VQ-A8PC	0.3456	0.000534	0.015374
	153	TCGA-VQ-A8PD	0.3043	-0.26297	0.041549
	154	TCGA-VQ-A8PE	0.8791	0.676118	0.005469
	155	TCGA-VQ-A8PF	0.668	0.705557	0.000183
	156	TCGA-VQ-A8PH	1.1533	0.612201	0.037803
	157	TCGA-VQ-A8PJ	0.699	0.628765	0.000851
	158	TCGA-VQ-A8PK	0.9196	0.77061	0.002867
	159	TCGA-VQ-A8PM	0.3273	0.482947	0.003129
	160	TCGA-VQ-A8PO	0.9141	0.624551	0.010828
	161	TCGA-VQ-A8PP	0.6127	0.703241	0.001215
	162	TCGA-VQ-A8PQ	-0.2962	0.525336	0.08716
	163	TCGA-VQ-A8PU	0.6898	0.848004	0.00327
	164	TCGA-VQ-A8PX	0.5696	0.197028	0.018043
	165	TCGA-VQ-A91A	0.6826	0.459226	0.006748
	166	TCGA-VQ-A91D	0.5625	0.764445	0.005316
	167	TCGA-VQ-A91K	0.3407	0.416291	0.000744
	168	TCGA-VQ-A91N	0.914	0.705166	0.005631
	169	TCGA-VQ-A91Q	0.3667	0.528633	0.00345
	170	TCGA-VQ-A91S	0.7093	0.874985	0.003548
	171	TCGA-VQ-A91U	0.5019	0.944401	0.025284
	172	TCGA-VQ-A91V	0.3932	0.338877	0.000534
	173	TCGA-VQ-A91W	0.6608	0.888436	0.006692
	174	TCGA-VQ-A91X	0.9586	0.620468	0.014762
	175	TCGA-VQ-A91Y	0.2477	0.517506	0.009405
	176	TCGA-VQ-A91Z	0.7492	0.973152	0.00648
	177	TCGA-VQ-A922	1.0106	0.886003	0.002017
	178	TCGA-VQ-A923	0.6485	0.751629	0.001373
	179	TCGA-VQ-A924	1.0428	0.607626	0.024455
	180	TCGA-VQ-A925	0.8565	0.585107	0.009513
	181	TCGA-VQ-A927	0.1635	-0.13317	0.011376
	182	TCGA-VQ-A928	0.5553	0.581887	0.000114
	183	TCGA-VQ-A92D	0.6557	0.670164	2.79e-05
	184	TCGA-VQ-A94O	1.1107	0.922504	0.004617
	185	TCGA-VQ-A94P	-0.8876	0.426081	0.222821
	186	TCGA-VQ-A94R	0.6895	0.868897	0.004158
	187	TCGA-VQ-A94T	0.9118	0.629535	0.010287
	188	TCGA-VQ-A94U	0.3368	0.669012	0.014296
	189	TCGA-VQ-AA64	0.6719	0.707661	0.000169
	190	TCGA-VQ-AA68	0.6254	0.315802	0.012403
	191	TCGA-VQ-AA69	1.2799	0.876482	0.021023
	192	TCGA-VQ-AA6A	0.7954	0.67281	0.002023
	193	TCGA-VQ-AA6B	0.8231	0.854957	0.000143
	194	TCGA-VQ-AA6D	1.1054	0.905245	0.005184
	195	TCGA-VQ-AA6F	0.4186	0.082948	0.014553
	196	TCGA-VQ-AA6G	0.4081	0.577662	0.003718
	197	TCGA-VQ-AA6I	1.0973	0.924075	0.003881
	198	TCGA-VQ-AA6J	0.9291	0.616111	0.012688
	199	TCGA-VQ-AA6K	0.62	0.206192	0.022109
	200	TCGA-ZA-A8F6	-0.2131	-0.13477	0.000898
	0	TCGA-05-4244	0.1289	0.014722	0.001232
	1	TCGA-05-4249	-0.8788	-0.6852	0.00354
	2	TCGA-05-4382	-0.1487	0.112048	0.006423
	3	TCGA-05-4395	0.2672	-0.14595	0.016125
	4	TCGA-05-4396	-0.4474	-1.07281	0.036949
	5	TCGA-05-4398	0.3394	0.075745	0.006567
	6	TCGA-05-4402	-0.0694	-0.11937	0.000236
	7	TCGA-05-4403	-0.8043	-0.54802	0.006204
	8	TCGA-05-4405	-0.6193	-0.12722	0.022874
	9	TCGA-05-4415	0.9129	0.406796	0.024196
	10	TCGA-05-4417	-0.2947	0.032716	0.010127
	11	TCGA-05-4418	0.1704	0.228228	0.000316
	12	TCGA-05-4420	0.673	-0.4744	0.124365
	13	TCGA-05-4422	-0.1697	0.052169	0.00465
	14	TCGA-05-4424	0.3447	-0.09944	0.018634
	15	TCGA-05-4426	-0.2883	0.241501	0.026515
	16	TCGA-05-4430	-0.2684	-0.18865	0.000601
	17	TCGA-05-4432	0.2749	0.146404	0.00156
	18	TCGA-05-4433	-0.1754	-1.05362	0.072858
	19	TCGA-35-3615	-1.1844	-1.06931	0.001243
	20	TCGA-38-4626	-0.7396	0.25171	0.102608
	21	TCGA-38-4627	-0.6538	-0.37093	0.008355
	22	TCGA-38-4628	-0.0921	-0.33947	0.006389
	23	TCGA-38-4631	0.8282	0.496153	0.011512
	24	TCGA-38-4632	0.7092	0.361994	0.012587
	25	TCGA-38-6178	-0.4793	0.010622	0.025062
	26	TCGA-38-7271	-0.6907	-0.96241	0.007709
	27	TCGA-38-A44F	-0.9819	-0.41063	0.034075
	28	TCGA-44-2655	-1.0305	-0.35749	0.045055
	29	TCGA-44-2656	-0.106	0.21823	0.010728
	30	TCGA-44-2657	-0.3442	-0.69305	0.012422
	31	TCGA-44-2659	-0.8307	-0.28595	0.031144
	32	TCGA-44-2662	0.5634	0.210687	0.014983
	33	TCGA-44-2665	-0.5093	0.315316	0.067913
	34	TCGA-44-2666	-0.3466	-0.90768	0.031413
	35	TCGA-44-3396	0.214	0.537294	0.010373
	36	TCGA-44-3919	-0.056	0.053917	0.001224
	37	TCGA-44-4112	0.081	-0.04165	0.001543
	38	TCGA-44-5645	-1.065	-1.13096	0.000594
	39	TCGA-44-6145	0.0002	0.333036	0.01278
	40	TCGA-44-6146	-1.0419	-1.25772	0.005035
	41	TCGA-44-6148	-1.8732	-0.98588	0.078578
	42	TCGA-44-6774	-0.2189	0.570753	0.061881
	43	TCGA-44-6775	0.1737	-0.01081	0.00346
	44	TCGA-44-6776	-1.3988	-1.06515	0.011043
	45	TCGA-44-6777	-0.5198	0.381765	0.080657
	46	TCGA-44-6779	0.3987	0.483292	0.003029
	47	TCGA-44-7659	-1.2575	-0.53747	0.051507
	48	TCGA-44-7662	0.5898	0.521626	0.001779
	49	TCGA-44-7670	0.8141	-0.07526	0.081271
	50	TCGA-44-7671	-0.7257	-0.67773	0.002323
	51	TCGA-44-7672	0.1789	0.169511	4.31e-05
	52	TCGA-44-8119	0.4789	0.3898	0.001116
	53	TCGA-44-A479	0.0896	0.323352	0.005504
	54	TCGA-44-A47A	-0.0049	0.427863	0.018859
	55	TCGA-44-A47B	-0.3001	0.325655	0.038849
	56	TCGA-44-A47G	-0.2593	-0.14487	0.002828
	57	TCGA-44-A4SS	-0.044	0.276112	0.010742
	58	TCGA-44-A4SU	-0.6471	-0.47523	0.005279
	59	TCGA-49-4487	0.6625	-0.399	0.105706
	60	TCGA-49-4488	0.037	-0.48885	0.025941
	61	TCGA-49-4490	-0.7813	-0.41839	0.012356
	62	TCGA-49-4494	0.2416	0.181729	0.000336
	63	TCGA-49-4501	-0.853	-0.86977	2.64e-05
	64	TCGA-49-4505	-0.9028	-0.6177	0.007625
	65	TCGA-49-4506	0.3451	0.30115	0.000181
	66	TCGA-49-4507	0.5781	0.057475	0.025428
	67	TCGA-49-4510	-1.5092	-0.78907	0.04865
	68	TCGA-49-4512	-0.5056	-0.3848	0.001369
	69	TCGA-49-4514	0.5655	-0.2759	0.066415
	70	TCGA-49-6742	0.5312	-0.26329	0.059216
	71	TCGA-49-6744	-0.4994	-0.53927	0.000149
	72	TCGA-49-6745	0.2358	0.014796	0.004582
	73	TCGA-49-6761	0.0876	-0.03906	0.001505
	74	TCGA-49-6767	0.6171	0.330454	0.007708
	75	TCGA-49-AAQV	0.1212	-0.40251	0.02573
	76	TCGA-49-AAR0	0.0866	-0.2715	0.01203
	77	TCGA-49-AAR2	0.254	-0.51564	0.055569
	78	TCGA-49-AAR3	0.5925	-0.12904	0.048841
	79	TCGA-49-AAR4	0.1384	-0.40802	0.02801
	80	TCGA-49-AAR9	0.6876	0.055863	0.03744
	81	TCGA-49-AARE	0.3343	0.302221	9.65e-05
	82	TCGA-49-AARN	-0.3988	-0.38544	1.67e-05
	83	TCGA-49-AARO	-0.1187	-0.04627	0.000492
	84	TCGA-49-AARQ	0.5297	0.333603	0.003607
	85	TCGA-49-AARR	-1.3252	0.052676	0.178107
	86	TCGA-53-7626	-0.3664	-0.271	0.001026
	87	TCGA-53-7813	0.2184	0.060393	0.0027
	88	TCGA-53-A4EZ	0.6253	0.530522	0.000888
	89	TCGA-64-1676	0.0098	0.041697	0.001071
	90	TCGA-64-1677	0.5537	0.04405	0.024537
	91	TCGA-64-1678	1.1597	0.104897	0.105103
	92	TCGA-64-1679	0.0321	-0.47114	0.023758
	93	TCGA-64-1680	-0.7293	-0.97187	0.00552
	94	TCGA-64-1681	-0.5634	-0.53005	0.000318
	95	TCGA-64-5774	0.7054	0.125334	0.031785
	96	TCGA-64-5775	0.5981	-0.18624	0.058114
	97	TCGA-64-5778	0.0513	-1.11596	0.127819
	98	TCGA-64-5781	0.1315	-0.09246	0.004705
	99	TCGA-69-7760	0.103	-0.4324	0.026892
	100	TCGA-69-7761	0.1466	0.050331	0.000869
	101	TCGA-69-7763	-1.0458	-0.94967	0.000867
	102	TCGA-69-7764	-0.4114	-0.7554	0.011102
	103	TCGA-69-7765	-0.2894	-0.56514	0.007133
	104	TCGA-69-7980	-0.1389	-0.53606	0.014798
	105	TCGA-69-8253	-1.0956	-0.76054	0.010532
	106	TCGA-69-8254	-0.8546	-0.94106	0.000701
	107	TCGA-69-8255	0.8067	0.32839	0.021462
	108	TCGA-69-8453	-0.32	-0.49825	0.002981
	109	TCGA-69-A59K	0.0734	-0.11481	0.003323
	110	TCGA-71-6725	-0.5183	-0.32616	0.003464
	111	TCGA-71-8520	0.0233	0.132872	0.001699
	112	TCGA-75-5122	0.2048	0.02307	0.003098
	113	TCGA-75-5126	0.3646	0.463525	0.000918
	114	TCGA-75-5146	-0.7824	-1.19372	0.015872
	115	TCGA-75-5147	0.5836	-0.62843	0.137813
	116	TCGA-75-6203	-1.1078	-0.50834	0.033711
	117	TCGA-75-6205	0.1197	-0.25039	0.012849
	118	TCGA-75-6206	-1.7797	-0.7489	0.09968
	119	TCGA-75-6207	0.1522	0.040296	0.001175
	120	TCGA-75-6211	0.439	0.146064	0.00805
	121	TCGA-75-6212	-0.7212	-0.55882	0.002473
	122	TCGA-75-6214	0.5763	0.51089	0.000401
	123	TCGA-75-7025	-1.2534	-0.43552	0.062754
	124	TCGA-75-7027	0.6632	0.497831	0.002565
	125	TCGA-75-7030	-1.356	-0.75352	0.034053
	126	TCGA-75-7031	0.1136	-0.20347	0.009432
	127	TCGA-78-7145	0.3677	-0.10982	0.021392
	128	TCGA-78-7147	0.1755	-0.81619	0.092259
	129	TCGA-78-7148	0.1351	-0.40376	0.02724
	130	TCGA-78-7149	-1.048	-0.81179	0.005234
	131	TCGA-78-7150	0.6944	0.507805	0.003266
	132	TCGA-78-7152	-0.6095	-0.57631	0.000103
	133	TCGA-78-7153	-0.3654	0.232453	0.033531
	134	TCGA-78-7154	0.7112	-0.02451	0.050777
	135	TCGA-78-7155	1.2328	0.477593	0.053505
	136	TCGA-78-7156	-1.4348	-0.87484	0.029415
	137	TCGA-78-7158	-0.327	-0.57965	0.005988
	138	TCGA-78-7159	0.3171	0.408855	0.00079
	139	TCGA-78-7160	-0.0266	-0.15542	0.001557
	140	TCGA-78-7161	-0.7705	0.106914	0.072222
	141	TCGA-78-7163	-1.5704	-0.66946	0.076147
	142	TCGA-78-7166	0.295	-0.05257	0.011333
	143	TCGA-78-7167	-1.8619	-0.99794	0.070024
	144	TCGA-78-7535	0.1116	0.222104	0.001146
	145	TCGA-78-7536	0.8766	0.280465	0.033339
	146	TCGA-78-7537	-1.3004	-0.94919	0.011571
	147	TCGA-78-7539	-1.0501	-0.43145	0.035905
	148	TCGA-78-7540	-1.0069	-0.5057	0.023566
	149	TCGA-78-7542	0.881	0.24074	0.038457
	150	TCGA-78-7633	-0.7767	-0.40982	0.012627
	151	TCGA-78-8640	0.4799	0.229395	0.005887
	152	TCGA-78-8648	-0.3052	0.395753	0.046093
	153	TCGA-78-8655	-0.6547	-0.59311	0.000606
	154	TCGA-78-8660	0.5685	0.358648	0.004131
	155	TCGA-78-8662	0.478	-0.10251	0.031614
	156	TCGA-80-5607	0.1028	-1.06854	0.128746
	157	TCGA-80-5608	0.1412	-0.59939	0.051505
	158	TCGA-86-6562	-0.0838	-0.62838	0.030966
	159	TCGA-86-6851	-0.1116	-0.15155	0.000167
	160	TCGA-86-7713	0.2741	-0.01707	0.008852
	161	TCGA-86-7714	-0.9577	-0.97657	3.72e-05
	162	TCGA-86-8054	1.0541	0.654732	0.016654
	163	TCGA-86-8055	0.0402	-0.04977	0.000845
	164	TCGA-86-8056	-1.0049	-0.70987	0.009089
	165	TCGA-86-8073	-0.1193	-0.79385	0.04751
	166	TCGA-86-8074	0.281	-0.16726	0.020981
	167	TCGA-86-8075	0.0981	-0.07359	0.003078
	168	TCGA-86-8076	-0.9239	0.001505	0.089418
	169	TCGA-86-8278	-0.4641	-0.22947	0.005748
	170	TCGA-86-8279	-0.1504	-0.13677	1.94e-05
	171	TCGA-86-8280	-0.4068	-0.54304	0.001938
	172	TCGA-86-8281	-1.2009	-0.84638	0.013123
	173	TCGA-86-8358	1.3917	0.454504	0.091711
	174	TCGA-86-8359	-0.6064	-0.38979	0.004899
	175	TCGA-86-8585	0.3752	0.391589	2.8e-05
	176	TCGA-86-8668	-0.9724	-0.49577	0.023721
	177	TCGA-86-8669	-0.6383	0.31419	0.094729
	178	TCGA-86-8671	-0.5637	-0.4957	0.000483
	179	TCGA-86-8672	0.229	0.346515	0.001442
	180	TCGA-86-8673	0.1707	-0.33887	0.027112
	181	TCGA-86-8674	-0.5039	-0.59039	0.000781
	182	TCGA-86-A456	-0.8112	-0.46328	0.012639
	183	TCGA-86-A4D0	1.1034	0.594322	0.02706
	184	TCGA-86-A4JF	0.4194	0.240159	0.003355
	185	TCGA-86-A4P7	-0.4275	-0.44228	2.28e-05
	186	TCGA-86-A4P8	-1.6294	-0.08492	0.249073
	187	TCGA-91-A4BC	0.3364	0.384892	0.000761
	188	TCGA-91-A4BD	-1.0469	-0.75691	0.009907
	189	TCGA-93-7347	-0.6189	-0.58145	0.000132
	190	TCGA-93-7348	-0.7736	0.009074	0.057467
	191	TCGA-93-8067	0.4178	-0.00022	0.016393
	192	TCGA-93-A4JN	0.281	-0.27268	0.02876
	193	TCGA-93-A4JO	-0.3572	-0.02042	0.01064
	194	TCGA-93-A4JP	-0.2281	0.148549	0.013309
	195	TCGA-93-A4JQ	0.1514	-0.10042	0.005949
	196	TCGA-95-7039	0.1514	-0.31372	0.022589
	197	TCGA-95-7043	0.3111	-0.04724	0.013408
	198	TCGA-95-7562	0.564	0.394596	0.002996
	199	TCGA-95-7567	0.1626	0.168245	3.33e-06
	200	TCGA-95-7947	0.446	-0.23367	0.048235
	201	TCGA-95-7948	-0.7164	-0.13115	0.035764
	202	TCGA-95-8039	-0.3007	-0.44744	0.002248
	203	TCGA-95-8494	0.5219	0.405784	0.001408
	204	TCGA-95-A4VK	-0.2772	-0.42719	0.002349
	205	TCGA-95-A4VN	0.4549	0.364255	0.000858
	206	TCGA-95-A4VP	-0.1585	0.325653	0.024475
	207	TCGA-97-7546	-0.6709	-0.74604	0.001273
	208	TCGA-97-7547	-1.5892	-0.94765	0.039119
	209	TCGA-97-7552	-0.8459	-0.65186	0.003827
	210	TCGA-97-7553	-0.0444	-0.33889	0.008165
	211	TCGA-97-7554	-0.2511	-0.19943	0.000253
	212	TCGA-97-7937	-0.0328	-0.43816	0.015493
	213	TCGA-97-7938	-1.1517	-0.61099	0.027543
	214	TCGA-97-7941	-1.1713	-1.05037	0.001515
	215	TCGA-97-8171	-0.3669	-0.85772	0.026489
	216	TCGA-97-8172	-1.1603	-1.12839	0.000263
	217	TCGA-97-8175	-0.0859	0.205145	0.008045
	218	TCGA-97-8177	-0.6289	-0.86646	0.005355
	219	TCGA-97-8179	-0.1497	-0.62825	0.021693
	220	TCGA-97-8552	-1.4136	-0.64285	0.056399
	221	TCGA-97-A4LX	-0.1939	-0.65127	0.019741
	222	TCGA-97-A4M0	-0.8945	-0.59824	0.00845
	223	TCGA-97-A4M1	-1.3831	-1.13733	0.005773
	224	TCGA-97-A4M2	-1.2387	-0.54324	0.045642
	225	TCGA-97-A4M3	-1.1437	-0.91253	0.005289
	226	TCGA-97-A4M5	-0.6855	-0.40284	0.007586
	227	TCGA-97-A4M6	-0.7915	-0.56834	0.004695
	228	TCGA-97-A4M7	-0.5558	-0.59643	0.000158
	229	TCGA-99-7458	-0.5917	-0.28553	0.008855
	230	TCGA-99-8025	-0.1368	0.30936	0.018804
	231	TCGA-99-8028	-0.4756	0.152548	0.037273
	232	TCGA-99-8032	0.0347	-0.20349	0.00536
	233	TCGA-99-8033	0.4814	0.021855	0.019949
	234	TCGA-99-AA5R	-1.0489	-0.2818	0.055588
	235	TCGA-J2-8192	-0.7485	-0.42348	0.011031
	236	TCGA-J2-8194	-1.2639	-0.35655	0.085963
	237	TCGA-J2-A4AD	0.2517	-0.81897	0.119694
	238	TCGA-J2-A4AE	-0.3394	-0.46543	0.001659
	239	TCGA-J2-A4AG	-0.9607	-0.63402	0.011143
	240	TCGA-L9-A443	-0.5691	-0.42472	0.001956
	241	TCGA-L9-A444	-0.3515	-0.21588	0.001726
	242	TCGA-L9-A50W	-0.8494	-0.48805	0.012249
	243	TCGA-L9-A5IP	0.2439	0.358764	0.001238
	244	TCGA-L9-A743	0.0607	-0.13085	0.003442
	245	TCGA-L9-A7SV	0.181	-0.28138	0.020056
	246	TCGA-L9-A8F4	0.3126	0.276452	0.000123
	247	TCGA-MN-A4N1	0.3477	-0.18195	0.026416
	248	TCGA-MN-A4N4	-0.4106	-0.03847	0.01338
	249	TCGA-MN-A4N5	0.1309	-0.20777	0.013478
	250	TCGA-S2-AA1A	-1.2086	-0.63004	0.031402
	0	TCGA-4N-A93T	-0.2469	0.640368	0.123158
	1	TCGA-4T-AA8H	0.481	0.5945	0.002015
	2	TCGA-5M-AAT4	0.8736	0.850204	0.000148
	3	TCGA-5M-AAT5	0.8923	0.724624	0.004429
	4	TCGA-5M-AAT6	0.8453	0.917174	0.000808
	5	TCGA-5M-AATE	0.7259	0.530473	0.006011
	6	TCGA-A6-2671	0.5382	0.592157	0.000455
	7	TCGA-A6-2672	0.7456	0.641827	0.001685
	8	TCGA-A6-2674	0.6114	0.597718	2.93e-05
	9	TCGA-A6-2675	-0.0337	0.209758	0.009272
	10	TCGA-A6-2676	1.1417	0.671919	0.034522
	11	TCGA-A6-2677	0.98	0.570559	0.026224
	12	TCGA-A6-2678	0.8639	0.629135	0.008621
	13	TCGA-A6-2680	0.4341	0.479367	0.000321
	14	TCGA-A6-2681	0.2784	0.694935	0.02714
	15	TCGA-A6-2682	0.5489	0.688602	0.003053
	16	TCGA-A6-2683	-0.3185	0.655	0.148245
	17	TCGA-A6-2684	0.676	0.668992	0.000951
	18	TCGA-A6-2685	0.0473	0.550723	0.039644
	19	TCGA-A6-2686	0.5628	0.538304	0.00026
	20	TCGA-A6-3807	0.5989	0.589362	1.42e-05
	21	TCGA-A6-3808	0.7144	0.566198	0.003436
	22	TCGA-A6-3809	1.0921	0.677838	0.026845
	23	TCGA-A6-3810	0.5404	0.47285	0.000714
	24	TCGA-A6-4105	0.9336	0.68205	0.009898
	25	TCGA-A6-4107	0.5814	0.361863	0.007539
	26	TCGA-A6-5656	0.427	0.600407	0.004704
	27	TCGA-A6-5657	0.7258	0.61595	0.001888
	28	TCGA-A6-5659	0.6857	0.627414	0.000531
	29	TCGA-A6-5660	0.4826	0.70587	0.007798
	30	TCGA-A6-5661	0.8814	0.472883	0.026105
	31	TCGA-A6-5662	0.1532	0.602097	0.031521
	32	TCGA-A6-5664	0.6802	0.603648	0.000917
	33	TCGA-A6-5665	0.9794	0.627431	0.019378
	34	TCGA-A6-5666	0.8685	0.715601	0.003657
	35	TCGA-A6-5667	0.775	0.545874	0.008212
	36	TCGA-A6-6137	0.3133	0.622926	0.014996
	37	TCGA-A6-6138	0.4687	0.471045	0.000396
	38	TCGA-A6-6140	0.8224	0.509388	0.015326
	39	TCGA-A6-6141	0.4722	0.456324	0.000629
	40	TCGA-A6-6142	0.1244	0.430263	0.014634
	41	TCGA-A6-6648	1.138	0.534187	0.057031
	42	TCGA-A6-6649	0.6536	0.435848	0.007417
	43	TCGA-A6-6650	0.8898	0.563588	0.016646
	44	TCGA-A6-6651	0.4343	0.484066	0.000387
	45	TCGA-A6-6652	0.3762	0.556779	0.005101
	46	TCGA-A6-6653	0.888	0.50671	0.022742
	47	TCGA-A6-6654	0.3742	0.494094	0.002249
	48	TCGA-A6-A565	0.2679	0.601975	0.017458
	49	TCGA-A6-A566	0.4912	0.645538	0.003726
	50	TCGA-A6-A567	0.294	0.260747	0.000359
	51	TCGA-A6-A56B	0.5549	0.630425	0.000892
	52	TCGA-AA-A02Y	0.3644	0.553191	0.005575
	53	TCGA-AA-A03F	-0.1685	0.340539	0.040533
	54	TCGA-AA-A03J	0.2587	0.559185	0.014124
	55	TCGA-AD-5900	0.746	0.566075	0.005064
	56	TCGA-AD-6548	1.0181	0.632271	0.023286
	57	TCGA-AD-6888	0.425	0.577983	0.003661
	58	TCGA-AD-6889	0.6808	0.608774	0.000812
	59	TCGA-AD-6890	0.7558	0.472649	0.012541
	60	TCGA-AD-6895	0.6755	0.787543	0.001964
	61	TCGA-AD-6899	0.5534	0.468207	0.001135
	62	TCGA-AD-6901	-0.2193	0.542421	0.090761
	63	TCGA-AD-6963	1.0301	0.591365	0.03011
	64	TCGA-AD-6964	0.403	0.707978	0.014549
	65	TCGA-AD-6965	1.1207	0.702976	0.027295
	66	TCGA-AD-A5EJ	0.9002	0.804556	0.001431
	67	TCGA-AD-A5EK	0.7377	0.647262	0.001279
	68	TCGA-AF-2687	0.6943	0.462613	0.008397
	69	TCGA-AF-2690	0.2119	0.292196	0.001009
	70	TCGA-AF-2691	0.3274	0.544029	0.007341
	71	TCGA-AF-2692	0.7895	0.671117	0.002192
	72	TCGA-AF-2693	0.6357	0.681742	0.000332
	73	TCGA-AF-3400	0.6155	0.45119	0.004223
	74	TCGA-AF-3911	0.828	0.509536	0.015865
	75	TCGA-AF-4110	0.3411	0.539174	0.006137
	76	TCGA-AF-5654	0.5175	0.611877	0.001393
	77	TCGA-AF-6136	0.6529	0.428739	0.00786
	78	TCGA-AF-6655	0.797	0.558718	0.008882
	79	TCGA-AF-6672	0.2271	0.652236	0.028273
	80	TCGA-AF-A56K	0.2962	0.518594	0.007737
	81	TCGA-AF-A56L	0.7145	0.572817	0.00314
	82	TCGA-AF-A56N	0.7523	0.800484	0.000363
	83	TCGA-AG-3574	0.4391	0.583802	0.003275
	84	TCGA-AG-3575	0.8547	0.507346	0.018874
	85	TCGA-AG-3578	0.6174	0.585644	0.000158
	86	TCGA-AG-3580	0.7905	0.688817	0.001617
	87	TCGA-AG-3581	0.455	0.568896	0.002029
	88	TCGA-AG-3582	0.7997	0.735447	0.000646
	89	TCGA-AG-3583	0.7471	0.571561	0.00482
	90	TCGA-AG-3584	0.7743	0.606991	0.004379
	91	TCGA-AG-3586	0.7579	0.664471	0.001365
	92	TCGA-AG-3587	0.8314	0.770873	0.000573
	93	TCGA-AG-3591	0.6749	0.642038	0.000169
	94	TCGA-AG-3592	0.9726	0.663064	0.014988
	95	TCGA-AG-3593	0.8963	0.636553	0.010554
	96	TCGA-AG-3594	0.8296	0.626699	0.00644
	97	TCGA-AG-3598	0.7998	0.763205	0.000209
	98	TCGA-AG-3599	0.7108	0.673006	0.000223
	99	TCGA-AG-3600	1.0442	0.706891	0.017798
	100	TCGA-AG-3601	0.596	0.662239	0.000686
	101	TCGA-AG-3602	0.6933	0.778063	0.001124
	102	TCGA-AG-3605	0.9289	0.697739	0.008359
	103	TCGA-AG-3608	0.6943	0.639235	0.000474
	104	TCGA-AG-3609	0.5416	0.51597	0.00013
	105	TCGA-AG-3725	0.3165	0.601001	0.012661
	106	TCGA-AG-3726	-0.2066	0.63277	0.110209
	107	TCGA-AG-3727	-0.075	0.734456	0.102493
	108	TCGA-AG-3728	-0.3585	0.633849	0.154041
	109	TCGA-AG-3731	0.8562	0.838512	0.000178
	110	TCGA-AG-3732	0.367	0.669498	0.014314
	111	TCGA-AG-3742	0.6113	0.703526	0.00133
	112	TCGA-AG-3878	-0.2171	0.597393	0.103773
	113	TCGA-AG-3881	0.2206	0.602404	0.022803
	114	TCGA-AG-3882	-0.3	0.631923	0.135853
	115	TCGA-AG-3883	0.1583	0.813103	0.06707
	116	TCGA-AG-3885	-0.0273	0.576557	0.05704
	117	TCGA-AG-3887	0.986	0.769331	0.007343
	118	TCGA-AG-3890	0.3755	0.75168	0.022136
	119	TCGA-AG-3892	0.7882	0.736745	0.000414
	120	TCGA-AG-3893	0.4622	0.649778	0.005504
	121	TCGA-AG-3894	0.6211	0.65452	0.000175
	122	TCGA-AG-3896	0.7562	0.620432	0.002883
	123	TCGA-AG-3898	1.0628	0.621633	0.030445
	124	TCGA-AG-3901	0.472	0.654402	0.005204
	125	TCGA-AG-3902	0.6799	0.524935	0.003756
	126	TCGA-AG-3909	0.1611	0.416254	0.010184
	127	TCGA-AG-3999	0.5798	0.490469	0.001248
	128	TCGA-AG-4001	0.4129	0.593348	0.005093
	129	TCGA-AG-4005	0.6697	0.526455	0.00321
	130	TCGA-AG-4007	0.2916	0.581249	0.013124
	131	TCGA-AG-4008	0.623	0.538722	0.001111
	132	TCGA-AG-4015	0.7624	0.750607	4.26e-05
	133	TCGA-AG-4021	0.9048	0.652202	0.009981
	134	TCGA-AG-4022	0.1277	0.34713	0.007543
	135	TCGA-AG-A002	0.7217	0.681219	0.000346
	136	TCGA-AG-A008	0.9087	0.470192	0.030528
	137	TCGA-AG-A00C	0.5214	0.708992	0.005511
	138	TCGA-AG-A00Y	0.7965	0.571098	0.008092
	139	TCGA-AG-A011	0.4651	0.768198	0.01438
	140	TCGA-AG-A015	0.6252	0.568116	0.000729
	141	TCGA-AG-A016	0.676	0.586207	0.001276
	142	TCGA-AG-A01N	0.7508	0.687194	0.000633
	143	TCGA-AG-A01W	1.1471	0.598031	0.047159
	144	TCGA-AG-A01Y	0.9743	0.661262	0.015329
	145	TCGA-AG-A020	1.1226	0.569752	0.04781
	146	TCGA-AG-A025	0.701	0.556188	0.00328
	147	TCGA-AG-A026	0.3862	0.583046	0.006061
	148	TCGA-AG-A02G	0.3293	0.646863	0.015775
	149	TCGA-AG-A02N	0.7824	0.639835	0.003179
	150	TCGA-AG-A02X	0.7797	0.672158	0.001809
	151	TCGA-AG-A032	0.6692	0.57111	0.001505
	152	TCGA-AZ-4681	0.5598	0.623492	0.000751
	153	TCGA-AZ-4682	0.6915	0.626387	0.000672
	154	TCGA-CA-5797	0.7005	0.650997	0.000755
	155	TCGA-CA-6715	0.9051	0.7385	0.004342
	156	TCGA-CA-6716	0.09	0.529159	0.031392
	157	TCGA-CM-5863	0.0903	0.479721	0.0238
	158	TCGA-CM-5864	0.6852	0.640484	0.000354
	159	TCGA-CM-5868	0.8424	0.556272	0.012921
	160	TCGA-CM-6161	0.746	0.651016	0.001561
	161	TCGA-CM-6162	0.6485	0.58883	0.000618
	162	TCGA-CM-6163	0.6924	0.532972	0.00407
	163	TCGA-CM-6164	0.5616	0.488701	0.000835
	164	TCGA-CM-6165	0.4093	0.627609	0.007491
	165	TCGA-CM-6166	0.8475	0.67283	0.004831
	166	TCGA-CM-6167	0.0464	0.667796	0.060495
	167	TCGA-CM-6168	0.6843	0.665649	5.52e-05
	168	TCGA-CM-6169	0.1386	0.593956	0.032442
	169	TCGA-CM-6170	0.3575	0.625785	0.01189
	170	TCGA-CM-6171	0.7989	0.714736	0.001116
	171	TCGA-CM-6172	0.6909	0.546336	0.003571
	172	TCGA-CM-6674	0.7618	0.679065	0.00119
	173	TCGA-CM-6675	0.8942	0.556731	0.017838
	174	TCGA-CM-6676	0.5498	0.698512	0.003466
	175	TCGA-CM-6677	0.8785	0.604429	0.011802
	176	TCGA-CM-6678	0.333	0.602775	0.011479
	177	TCGA-CM-6679	0.3238	0.605664	0.012674
	178	TCGA-CM-6680	0.3275	0.695897	0.021362
	179	TCGA-D5-5537	0.3273	0.56768	0.00905
	180	TCGA-D5-5538	0.562	0.620077	0.000558
	181	TCGA-D5-5539	0.6356	0.508863	0.002618
	182	TCGA-D5-5540	1.3111	0.542686	0.092462
	183	TCGA-D5-5541	0.8091	0.631748	0.005149
	184	TCGA-D5-6529	0.4866	0.72688	0.009031
	185	TCGA-D5-6530	0.5156	0.708362	0.005813
	186	TCGA-D5-6531	0.7712	0.740328	0.000157
	187	TCGA-D5-6924	0.7525	0.730962	7.26e-05
	188	TCGA-D5-6926	0.5099	0.520245	1.67e-05
	189	TCGA-D5-6927	0.8432	0.721337	0.002323
	190	TCGA-D5-6928	0.6005	0.49489	0.001745
	191	TCGA-D5-6929	0.5069	0.657532	0.003549
	192	TCGA-D5-6930	0.804	0.637229	0.004351
	193	TCGA-D5-6931	0.8703	0.688188	0.005188
	194	TCGA-D5-6932	0.509	0.738212	0.008218
	195	TCGA-D5-7000	0.7722	0.648156	0.002407
	196	TCGA-DC-4745	0.9824	0.528862	0.032176
	197	TCGA-DC-4749	0.9827	0.654769	0.016822
	198	TCGA-DC-5337	0.9078	0.544257	0.020674
	199	TCGA-DC-5869	0.9001	0.600375	0.014053
	200	TCGA-DC-6154	0.0559	0.470481	0.026886
	201	TCGA-DC-6155	0.5039	0.509697	5.26e-06
	202	TCGA-DC-6156	0.2129	0.401874	0.005586
	203	TCGA-DC-6157	0.6146	0.564726	0.000389
	204	TCGA-DC-6158	0.6049	0.554588	0.000396
	205	TCGA-DC-6160	0.9379	0.667716	0.011419
	206	TCGA-DC-6681	0.4141	0.542262	0.002569
	207	TCGA-DC-6682	1.0846	0.599626	0.036791
	208	TCGA-DC-6683	0.4856	0.558697	0.000836
	209	TCGA-DM-A0X9	0.9177	0.771454	0.003346
	210	TCGA-DM-A0XD	0.8321	0.583134	0.00982
	211	TCGA-DM-A1D9	0.8389	0.550819	0.012982
	212	TCGA-EI-6883	0.4086	0.456475	0.000359
	213	TCGA-EI-6884	0.5613	0.710685	0.003491
	214	TCGA-EI-6885	0.465	0.725075	0.010581
	215	TCGA-EI-6917	0.9963	0.68959	0.014715
	216	TCGA-EI-7002	0.19	0.643452	0.032164
	217	TCGA-EI-7004	0.4241	0.702984	0.012166
	218	TCGA-F4-6459	0.4737	0.369501	0.001698
	219	TCGA-F4-6460	0.4174	0.538588	0.002297
	220	TCGA-F4-6461	0.205	0.444101	0.008943
	221	TCGA-F4-6463	0.5106	0.627429	0.002135
	222	TCGA-F4-6569	0.2678	0.548119	0.012292
	223	TCGA-F4-6570	0.4979	0.621159	0.002377
	224	TCGA-F4-6703	0.41	0.524701	0.002058
	225	TCGA-F4-6704	0.4412	0.53552	0.001392
	226	TCGA-F4-6805	0.7259	0.541657	0.00531
	227	TCGA-F4-6806	0.0903	0.595153	0.039869
	228	TCGA-F4-6807	0.5387	0.542644	2.43e-06
	229	TCGA-F4-6808	0.6102	0.5826	0.000119
	230	TCGA-F4-6809	0.3446	0.50498	0.004024
	231	TCGA-F4-6854	0.6641	0.501236	0.004149
	232	TCGA-F4-6855	0.114	0.504894	0.023902
	233	TCGA-F4-6856	0.7343	0.523829	0.006929
	234	TCGA-F5-6464	-0.0204	0.577603	0.055939
	235	TCGA-F5-6465	0.2533	0.456808	0.006478
	236	TCGA-F5-6571	-0.0866	0.550405	0.063474
	237	TCGA-F5-6702	0.238	0.536763	0.013962
	238	TCGA-F5-6810	1.0168	0.601738	0.026949
	239	TCGA-F5-6811	0.2998	0.583076	0.012552
	240	TCGA-F5-6812	0.1727	0.427517	0.010157
	241	TCGA-F5-6813	0.7697	0.608266	0.004077
	242	TCGA-F5-6814	1.0631	0.613856	0.03157
	243	TCGA-F5-6861	0.7624	0.646704	0.002094
	244	TCGA-F5-6863	0.493	0.527747	0.000189
	245	TCGA-F5-6864	0.3343	0.43838	0.001695
	246	TCGA-G4-6293	0.1318	0.64663	0.041461
	247	TCGA-G4-6294	0.6178	0.763832	0.003336
	248	TCGA-G4-6297	0.4787	0.659197	0.005096
	249	TCGA-G4-6298	0.3523	0.699668	0.018875
	250	TCGA-G4-6299	0.6325	0.648831	4.17e-05
	251	TCGA-G4-6302	-0.1089	0.6049	0.0797
	252	TCGA-G4-6303	0.4813	0.543677	0.000609
	253	TCGA-G4-6304	0.4151	0.799173	0.023075
	254	TCGA-G4-6306	0.3326	0.631051	0.013933
	255	TCGA-G4-6307	0.6062	0.638653	0.000165
	256	TCGA-G4-6309	1.0841	0.605425	0.035842
	257	TCGA-G4-6311	0.6792	0.58317	0.001443
	258	TCGA-G4-6315	0.7558	0.596475	0.003971
	259	TCGA-G4-6317	0.5715	0.442028	0.002622
	260	TCGA-G4-6320	0.5558	0.471642	0.001108
	261	TCGA-G4-6321	-0.6764	0.527164	0.226593
	262	TCGA-G4-6322	0.6454	0.369348	0.01192
	263	TCGA-G4-6323	0.0859	0.580356	0.038244
	264	TCGA-G4-6586	0.7143	0.617729	0.001459
	265	TCGA-G4-6588	1.0893	0.657928	0.029108
	0	TCGA-21-1071	0.83	0.775105	0.000502
	1	TCGA-21-1072	0.9944	0.61483	0.015777
	2	TCGA-21-1075	0.9523	0.694382	0.007328
	3	TCGA-21-1076	0.4714	0.717641	0.006687
	4	TCGA-21-1079	0.4338	0.425528	0.000562
	5	TCGA-21-1080	0.8082	0.823355	6.17e-05
	6	TCGA-21-1081	0.8452	0.758142	0.000896
	7	TCGA-21-1082	0.8653	0.666725	0.004452
	8	TCGA-21-5782	0.7255	0.523313	0.004483
	9	TCGA-21-5783	1.125	0.840011	0.009365
	10	TCGA-21-5784	-0.0661	0.508352	0.036474
	11	TCGA-21-5786	0.767	0.495704	0.008449
	12	TCGA-21-5787	0.7826	0.660238	0.001681
	13	TCGA-22-0940	0.7849	0.307364	0.02486
	14	TCGA-22-0944	0.8533	0.591888	0.00745
	15	TCGA-22-1000	-0.1024	-0.07997	5.48e-05
	16	TCGA-22-1002	0.3418	0.550408	0.004744
	17	TCGA-22-1005	-0.1719	0.2318	0.017767
	18	TCGA-22-1011	0.4788	0.251457	0.005634
	19	TCGA-22-1012	1.1831	0.138464	0.118965
	20	TCGA-22-1016	0.3622	0.469771	0.001261
	21	TCGA-22-1017	0.3338	0.562814	0.005718
	22	TCGA-22-4591	1.0062	0.831286	0.003335
	23	TCGA-22-4593	1.0004	0.863513	0.002043
	24	TCGA-22-4594	0.3457	0.687857	0.012763
	25	TCGA-22-4595	0.9767	0.670343	0.010232
	26	TCGA-22-4596	-0.0836	0.044985	0.001802
	27	TCGA-22-4599	0.9866	0.981639	2.68e-06
	28	TCGA-22-4601	0.3775	0.633272	0.007132
	29	TCGA-22-4604	0.5055	0.595518	0.000883
	30	TCGA-22-4605	0.0387	0.534512	0.026799
	31	TCGA-22-4607	0.6295	0.649459	4.34e-05
	32	TCGA-22-4609	0.3298	0.502408	0.003248
	33	TCGA-22-4613	0.9264	0.617253	0.010419
	34	TCGA-22-5471	0.7899	0.546759	0.006445
	35	TCGA-22-5472	0.1531	0.418904	0.007702
	36	TCGA-22-5473	0.7825	0.816983	0.00013
	37	TCGA-22-5474	0.5782	0.498231	0.000697
	38	TCGA-22-5477	1.0087	0.680012	0.011778
	39	TCGA-22-5478	0.3969	0.50333	0.001235
	40	TCGA-22-5479	0.9002	0.683186	0.005134
	41	TCGA-22-5480	0.5587	0.772915	0.005002
	42	TCGA-22-5481	1.0843	0.874498	0.004799
	43	TCGA-22-5482	0.5911	0.542816	0.000254
	44	TCGA-22-5483	1.1803	0.908545	0.008051
	45	TCGA-22-5485	0.8929	0.455217	0.020884
	46	TCGA-22-5489	0.8208	0.647491	0.003274
	47	TCGA-22-5491	0.8773	0.548304	0.0118
	48	TCGA-22-5492	0.6494	0.630066	4.08e-05
	49	TCGA-22-A5C4	0.6814	0.730343	0.000261
	50	TCGA-33-4532	0.9181	0.747674	0.003223
	51	TCGA-33-4533	0.9904	0.522555	0.024122
	52	TCGA-33-4538	0.9841	0.650467	0.012368
	53	TCGA-33-4547	0.571	0.557302	0.000419
	54	TCGA-33-4566	0.8984	0.668485	0.005801
	55	TCGA-33-4582	0.8719	0.544798	0.011769
	56	TCGA-33-4583	1.0135	0.458825	0.033678
	57	TCGA-33-4586	0.7254	0.78779	0.000483
	58	TCGA-33-6738	0.52	0.607804	0.001026
	59	TCGA-33-A4WN	0.7491	0.434605	0.010922
	60	TCGA-33-A5GW	0.4032	0.562556	0.002956
	61	TCGA-33-AAS8	0.5504	0.395493	0.002657
	62	TCGA-33-AASB	0.6929	0.64614	0.000273
	63	TCGA-33-AASD	0.6186	0.623744	0.000162
	64	TCGA-33-AASI	0.791	0.412918	0.015744
	65	TCGA-33-AASJ	1.0795	0.698746	0.015933
	66	TCGA-33-AASL	0.8698	0.542458	0.011918
	67	TCGA-34-2596	0.738	0.793527	0.000905
	68	TCGA-34-2600	0.3114	0.698714	0.016734
	69	TCGA-34-5232	0.6637	0.450963	0.004936
	70	TCGA-34-5240	0.7145	0.706648	0.000712
	71	TCGA-34-5241	0.5318	0.5034	0.000293
	72	TCGA-34-5928	0.3282	0.614623	0.009386
	73	TCGA-34-5929	0.6024	0.845965	0.007127
	74	TCGA-34-7107	0.9273	0.55412	0.015293
	75	TCGA-34-8454	0.7939	0.606264	0.003921
	76	TCGA-34-8455	0.4753	0.608869	0.002053
	77	TCGA-34-A5IX	0.7677	0.496017	0.008123
	78	TCGA-37-3783	1.103	0.253349	0.078699
	79	TCGA-37-3789	0.7593	0.611024	0.002397
	80	TCGA-37-3792	0.9272	0.767395	0.002784
	81	TCGA-37-4129	-1.6914	0.956512	0.764354
	82	TCGA-37-4130	0.8782	0.750445	0.001779
	83	TCGA-37-4132	0.9091	0.859663	0.000266
	84	TCGA-37-4133	0.7131	0.773655	0.0004
	85	TCGA-37-4135	1.0919	1.06847	5.98e-05
	86	TCGA-37-4141	1.0212	0.927421	0.000959
	87	TCGA-37-5819	1.0523	0.926783	0.001717
	88	TCGA-37-A5EL	0.6444	0.80615	0.002852
	89	TCGA-37-A5EM	1.0317	0.725237	0.010239
	90	TCGA-37-A5EN	0.7308	0.607034	0.00167
	91	TCGA-39-5011	0.4672	0.517003	0.00027
	92	TCGA-39-5016	0.6334	0.715549	0.000735
	93	TCGA-39-5019	0.7979	0.519037	0.008475
	94	TCGA-39-5021	1.001	0.54999	0.022169
	95	TCGA-39-5022	0.4649	0.464348	3.32e-08
	96	TCGA-39-5024	0.7257	0.516639	0.004763
	97	TCGA-39-5027	0.8804	0.39651	0.025519
	98	TCGA-39-5028	-0.0067	0.410219	0.018944
	99	TCGA-39-5029	0.4962	0.527884	0.000109
	100	TCGA-39-5030	0.5047	0.4191	0.000799
	101	TCGA-39-5031	0.694	0.476161	0.005172
	102	TCGA-39-5034	0.7248	0.67262	0.000297
	103	TCGA-39-5035	0.5664	0.66248	0.001006
	104	TCGA-39-5036	0.7645	0.434705	0.011854
	105	TCGA-39-5037	1.1682	0.621571	0.032565
	106	TCGA-39-5039	0.1171	0.542354	0.019709
	107	TCGA-39-5040	0.7847	0.525567	0.007318
	108	TCGA-43-2576	0.0937	0.402536	0.010579
	109	TCGA-43-2578	0.9842	0.350219	0.043859
	110	TCGA-43-2581	0.3406	0.721018	0.016225
	111	TCGA-43-3394	0.7937	0.734811	0.000395
	112	TCGA-43-3920	0.6539	0.556507	0.001042
	113	TCGA-43-5668	0.3133	0.42274	0.001543
	114	TCGA-43-5670	0.8955	0.674441	0.005348
	115	TCGA-43-6143	1.2337	0.864304	0.015391
	116	TCGA-43-6647	0.124	0.265833	0.003102
	117	TCGA-43-6770	0.8118	0.556346	0.007317
	118	TCGA-43-6771	0.1326	0.460557	0.011733
	119	TCGA-43-6773	0.1696	0.771004	0.039467
	120	TCGA-43-7656	0.9108	0.520672	0.016589
	121	TCGA-43-7657	0.4289	0.399514	0.001658
	122	TCGA-43-7658	1.1929	0.756776	0.020975
	123	TCGA-43-8115	0.6287	0.548656	0.000781
	124	TCGA-43-A474	0.8359	0.626069	0.004874
	125	TCGA-43-A475	0.7668	0.693093	0.001294
	126	TCGA-43-A56U	0.1256	0.40568	0.008642
	127	TCGA-43-A56V	0.7533	0.492909	0.007447
	128	TCGA-52-7622	0.4348	0.590347	0.002637
	129	TCGA-52-7809	1.0462	0.964919	0.00072
	130	TCGA-52-7810	0.6165	0.460394	0.002656
	131	TCGA-52-7811	0.6049	0.566975	0.000157
	132	TCGA-52-7812	1.1227	0.802378	0.011183
	133	TCGA-56-1622	0.7789	0.722769	0.000464
	134	TCGA-56-5897	0.5151	0.552833	0.000429
	135	TCGA-56-5898	0.0041	0.13696	0.00265
	136	TCGA-56-6545	0.4713	0.433509	0.000413
	137	TCGA-56-6546	0.9057	0.647569	0.007284
	138	TCGA-56-7221	0.707	0.559352	0.002773
	139	TCGA-56-7222	1.0725	0.254758	0.073924
	140	TCGA-56-7223	0.9258	0.846985	0.000875
	141	TCGA-56-7579	0.7463	0.536183	0.005006
	142	TCGA-56-7580	0.7544	0.459488	0.009507
	143	TCGA-56-7582	0.8712	0.659831	0.004886
	144	TCGA-56-7730	0.8388	0.574053	0.007667
	145	TCGA-56-7731	0.0344	0.616906	0.037341
	146	TCGA-56-7822	-0.0413	0.662058	0.054101
	147	TCGA-56-7823	1.0571	0.394943	0.048319
	148	TCGA-56-8082	0.7977	0.76215	0.00025
	149	TCGA-56-8083	0.9635	0.645986	0.011029
	150	TCGA-56-8201	0.6165	0.27911	0.014437
	151	TCGA-56-8304	0.8061	0.568488	0.006252
	152	TCGA-56-8305	0.4931	0.66898	0.00352
	153	TCGA-56-8307	0.6762	0.870124	0.00437
	154	TCGA-56-8308	0.3239	0.637282	0.010735
	155	TCGA-56-8309	0.0287	0.466694	0.021734
	156	TCGA-56-8503	0.6032	0.547994	0.000495
	157	TCGA-56-8504	0.9824	0.691185	0.009532
	158	TCGA-56-8622	-0.939	0.248146	0.156134
	159	TCGA-56-8623	-1.691	0.485804	0.518001
	160	TCGA-56-8624	-0.3914	0.511489	0.089779
	161	TCGA-56-8625	0.6087	0.572281	0.000208
	162	TCGA-56-8626	-0.1659	0.397032	0.035649
	163	TCGA-56-8628	0.0131	0.353036	0.013026
	164	TCGA-56-8629	0.4366	0.514527	0.000843
	165	TCGA-56-A49D	0.9068	0.52993	0.015533
	166	TCGA-56-A4BW	0.8218	0.540285	0.008936
	167	TCGA-56-A4BX	0.649	0.651076	5.02e-05
	168	TCGA-56-A4BY	0.3739	0.609136	0.006067
	169	TCGA-56-A4ZJ	-0.3149	0.661697	0.104312
	170	TCGA-56-A4ZK	0.5577	0.669353	0.001467
	171	TCGA-56-A5DR	0.8495	0.642913	0.004879
	172	TCGA-56-A5DS	0.4462	0.424313	0.000292
	173	TCGA-56-A62T	0.6659	0.444493	0.00617
	174	TCGA-58-A46J	0.988	0.642766	0.01299
	175	TCGA-58-A46K	0.7551	0.649715	0.00121
	176	TCGA-58-A46L	0.9203	0.612517	0.010324
	177	TCGA-58-A46M	1.1389	0.567341	0.035604
	178	TCGA-58-A46N	0.8702	0.592573	0.0084
	179	TCGA-63-5128	0.5498	0.661914	0.001378
	180	TCGA-63-5131	0.4823	0.657113	0.00335
	181	TCGA-63-6202	0.7034	0.462088	0.006384
	182	TCGA-63-7020	0.4523	0.554966	0.001156
	183	TCGA-63-7021	0.4253	0.575659	0.002479
	184	TCGA-63-7022	-0.0242	0.641388	0.04857
	185	TCGA-63-7023	1.3377	0.756033	0.037094
	186	TCGA-63-A5M9	1.1122	0.771589	0.01272
	187	TCGA-63-A5MB	0.9125	0.804961	0.001268
	188	TCGA-63-A5MG	0.2713	0.570921	0.009842
	189	TCGA-63-A5MH	0.9071	0.729171	0.003471
	190	TCGA-63-A5MI	0.9806	0.740649	0.006313
	191	TCGA-63-A5MJ	0.8965	0.667909	0.005729
	192	TCGA-63-A5ML	0.7868	0.75864	8.69e-05
	193	TCGA-63-A5MM	0.4896	0.598407	0.001298
	194	TCGA-63-A5MN	-0.0441	0.452481	0.027036
	195	TCGA-63-A5MP	0.7499	0.730762	4.02e-05
	196	TCGA-63-A5MR	0.7527	0.623517	0.00183
	197	TCGA-63-A5MS	0.2288	0.55616	0.011749
	198	TCGA-63-A5MT	0.5075	0.564512	0.000356
	199	TCGA-63-A5MU	0.8485	0.732819	0.001467
	200	TCGA-63-A5MV	0.0129	0.613742	0.03958
	201	TCGA-63-A5MW	0.8255	0.597169	0.005716
	202	TCGA-63-A5MY	0.8907	0.733297	0.002716
	203	TCGA-6A-AB49	0.6844	0.425434	0.007619
	204	TCGA-77-6842	0.757	0.743563	0.000397
	205	TCGA-77-6843	0.2697	0.788231	0.029304
	206	TCGA-77-6844	0.8073	0.606376	0.0044
	207	TCGA-77-6845	0.7932	0.691068	0.001137
	208	TCGA-77-7138	0.8414	0.607806	0.005947
	209	TCGA-77-7139	0.9088	0.767798	0.002167
	210	TCGA-77-7140	1.0113	0.805383	0.004621
	211	TCGA-77-7141	0.6023	0.699699	0.001034
	212	TCGA-77-7142	0.9763	0.741538	0.006007
	213	TCGA-77-7335	0.2226	0.733104	0.028403
	214	TCGA-77-7337	0.9131	0.485382	0.019938
	215	TCGA-77-7338	0.3201	0.525496	0.004598
	216	TCGA-77-7463	1.0308	0.53717	0.026557
	217	TCGA-77-7465	0.9468	0.77598	0.00318
	218	TCGA-77-8007	0.5799	0.562899	3.15e-05
	219	TCGA-77-8008	-0.201	0.253994	0.022562
	220	TCGA-77-8009	1.1981	0.744883	0.022386
	221	TCGA-77-8128	0.8654	0.711963	0.002566
	222	TCGA-77-8130	-0.0879	0.516064	0.039755
	223	TCGA-77-8131	0.3422	0.779039	0.020798
	224	TCGA-77-8133	0.7894	0.610585	0.003485
	225	TCGA-77-8136	0.8362	0.720084	0.001469
	226	TCGA-77-8139	0.8472	0.790079	0.000356
	227	TCGA-77-8140	0.3778	0.669329	0.009263
	228	TCGA-77-8143	1.1496	0.625749	0.029908
	229	TCGA-77-8144	1.0796	0.424601	0.046758
	230	TCGA-77-8145	0.2536	0.498977	0.006562
	231	TCGA-77-8146	0.3456	0.477765	0.001904
	232	TCGA-77-8148	0.9555	0.845779	0.001312
	233	TCGA-77-8150	0.6784	0.659586	3.86e-05
	234	TCGA-77-8153	1.0171	0.913066	0.00118
	235	TCGA-77-8154	0.5934	0.529091	0.000451
	236	TCGA-77-8156	0.6956	0.933553	0.006171
	237	TCGA-77-A5FZ	-0.4324	0.667209	0.13178
	238	TCGA-77-A5G1	0.0773	0.352966	0.008282
	239	TCGA-77-A5G3	0.8689	0.60764	0.007439
	240	TCGA-77-A5G6	0.9231	0.541767	0.015848
	241	TCGA-77-A5G7	1.0832	0.812149	0.008007
	242	TCGA-77-A5G8	0.6501	0.654865	2.47e-06
	243	TCGA-77-A5GB	0.7925	0.391926	0.017488
	244	TCGA-77-A5GF	0.7282	0.597762	0.001854
	245	TCGA-77-A5GH	0.6111	0.435176	0.003373
	246	TCGA-79-5596	0.7019	0.673011	0.000122
	247	TCGA-90-7964	0.2313	0.430328	0.004356
	248	TCGA-90-A4ED	0.2416	0.711742	0.025911
	249	TCGA-90-A4EE	0.735	0.536948	0.004449
	250	TCGA-90-A59Q	0.4261	0.497662	0.000566
	251	TCGA-92-7340	0.5999	0.692519	0.000941
	252	TCGA-92-7341	0.8728	0.524302	0.013316
	253	TCGA-92-8063	0.7525	0.625497	0.001768
	254	TCGA-92-8064	0.7451	0.510454	0.006036
	255	TCGA-92-8065	0.0896	0.56614	0.024898
	256	TCGA-94-7033	0.6732	0.72953	0.000346
	257	TCGA-94-7557	0.8469	0.826184	4.68e-05
	258	TCGA-94-7943	0.6924	0.796268	0.001176
	259	TCGA-94-8035	0.8645	0.808061	0.000347
	260	TCGA-94-8490	0.6231	0.902445	0.008507
	261	TCGA-94-8491	0.1682	0.22403	0.00034
	262	TCGA-94-A4VJ	0.5037	0.401119	0.001147
	263	TCGA-94-A5I4	0.8388	0.610984	0.005658
	264	TCGA-94-A5I6	0.9687	0.741553	0.005625
	265	TCGA-96-7544	0.6362	0.537413	0.001276
	266	TCGA-96-7545	0.1634	0.517742	0.013793
	267	TCGA-96-8169	0.1735	0.222118	0.000303
	268	TCGA-96-8170	0.6766	0.256906	0.019277
	269	TCGA-96-A4JL	0.5853	0.498803	0.000857
	270	TCGA-J1-A4AH	0.696	0.916546	0.005301
	271	TCGA-L3-A4E7	0.2789	0.436365	0.002703
	272	TCGA-L3-A524	0.771	0.83768	0.000485
	273	TCGA-LA-A446	0.7721	0.72279	0.000265
	274	TCGA-LA-A7SW	1.0466	0.566707	0.025099
	275	TCGA-O2-A52N	0.5761	0.541105	0.000133
	276	TCGA-O2-A52S	1.2252	0.792674	0.020389
	277	TCGA-O2-A52V	0.7497	0.326015	0.019564
	278	TCGA-O2-A52W	0.9426	0.688196	0.007054
	279	TCGA-O2-A5IB	1.1427	0.324883	0.072893
	0	TCGA-2E-A9G8	0.6981	0.817404	0.002129
	1	TCGA-5B-A90C	1.1372	0.328958	0.067214
	2	TCGA-5S-A9Q8	-0.2887	0.11086	0.022035
	3	TCGA-AJ-A23M	0.6186	0.582495	0.00018
	4	TCGA-AJ-A23N	0.8549	0.578666	0.010532
	5	TCGA-AJ-A2QK	0.6102	0.537446	0.000731
	6	TCGA-AJ-A2QL	0.3614	0.088064	0.010312
	7	TCGA-AJ-A2QM	0.8309	0.617543	0.006283
	8	TCGA-AJ-A2QN	0.404	-0.01833	0.024617
	9	TCGA-AJ-A2QO	0.4668	0.00236	0.029772
	10	TCGA-AJ-A3BD	0.7611	0.43635	0.014556
	11	TCGA-AJ-A3BF	0.5763	0.201898	0.019347
	12	TCGA-AJ-A3BG	0.2264	0.347261	0.002016
	13	TCGA-AJ-A3BH	0.1764	0.30558	0.002303
	14	TCGA-AJ-A3BI	0.2863	0.423796	0.002609
	15	TCGA-AJ-A3BK	0.5369	0.389399	0.003003
	16	TCGA-AJ-A3EJ	0.4045	0.529687	0.002163
	17	TCGA-AJ-A3EK	0.9736	0.33556	0.056188
	18	TCGA-AJ-A3EL	0.9895	0.570554	0.024225
	19	TCGA-AJ-A3EM	1.4415	0.449497	0.135823
	20	TCGA-AJ-A3I9	0.9694	0.590231	0.019843
	21	TCGA-AJ-A3IA	0.6712	0.25686	0.023695
	22	TCGA-AJ-A3NC	-0.0871	0.264479	0.017061
	23	TCGA-AJ-A3NE	0.7407	0.290895	0.027925
	24	TCGA-AJ-A3NF	0.6125	0.363743	0.008541
	25	TCGA-AJ-A3NG	1.018	0.677329	0.016018
	26	TCGA-AJ-A3NH	0.7745	0.424342	0.016923
	27	TCGA-AJ-A3OJ	0.4013	0.181143	0.00669
	28	TCGA-AJ-A3OK	-1.0881	0.331666	0.278215
	29	TCGA-AJ-A3OL	0.746	0.572389	0.00416
	30	TCGA-AJ-A3QS	0.8054	0.497281	0.013103
	31	TCGA-AJ-A3TW	0.9864	0.688416	0.012256
	32	TCGA-AJ-A5DW	0.7985	0.381435	0.024008
	33	TCGA-AJ-A6NU	0.3849	0.528929	0.002863
	34	TCGA-AJ-A8CT	-0.8435	0.45052	0.231115
	35	TCGA-AJ-A8CV	0.3532	0.214529	0.002654
	36	TCGA-AJ-A8CW	0.5744	0.231199	0.016257
	37	TCGA-AP-A051	0.7447	0.562073	0.004989
	38	TCGA-AP-A052	0.8075	0.480201	0.016025
	39	TCGA-AP-A054	1.5477	0.714239	0.103916
	40	TCGA-AP-A056	0.6813	0.783709	0.001569
	41	TCGA-AP-A059	0.7905	0.538435	0.009505
	42	TCGA-AP-A05A	0.5139	0.600094	0.001111
	43	TCGA-AP-A05D	0.4841	0.530225	0.000318
	44	TCGA-AP-A05H	0.1833	0.424393	0.008695
	45	TCGA-AP-A05J	0.5397	0.601964	0.00058
	46	TCGA-AP-A05N	0.4606	0.354082	0.001697
	47	TCGA-AP-A05O	0.6475	0.474027	0.004502
	48	TCGA-AP-A05P	-0.1288	0.42308	0.045562
	49	TCGA-AP-A0L8	0.9387	0.708103	0.007955
	50	TCGA-AP-A0L9	0.7817	0.544523	0.008415
	51	TCGA-AP-A0LD	0.6286	0.738743	0.001815
	52	TCGA-AP-A0LE	0.6866	0.392615	0.012929
	53	TCGA-AP-A0LF	0.591	0.655251	0.000618
	54	TCGA-AP-A0LG	0.8181	0.542063	0.011398
	55	TCGA-AP-A0LH	0.838	0.381846	0.031127
	56	TCGA-AP-A0LI	0.6177	0.811305	0.005607
	57	TCGA-AP-A0LJ	-0.4587	0.444743	0.122099
	58	TCGA-AP-A0LL	-0.5135	-0.08085	0.028002
	59	TCGA-AP-A0LM	0.0798	0.302366	0.00741
	60	TCGA-AP-A0LN	-0.5817	0.398792	0.143813
	61	TCGA-AP-A0LO	0.3136	0.489531	0.00463
	62	TCGA-AP-A0LP	-0.0138	0.236703	0.009387
	63	TCGA-AP-A0LS	0.9422	0.0877	0.109228
	64	TCGA-AP-A0LT	1.0328	0.462727	0.048615
	65	TCGA-AP-A0LV	0.4321	0.324868	0.00172
	66	TCGA-AP-A1DH	0.91	0.151269	0.086117
	67	TCGA-AP-A1DK	0.6391	0.500091	0.002891
	68	TCGA-AP-A1DM	0.5821	0.471646	0.001825
	69	TCGA-AP-A1DO	0.638	0.552659	0.00109
	70	TCGA-AP-A1DP	-0.0697	-0.00294	0.000667
	71	TCGA-AP-A1DQ	0.5347	0.510539	8.73e-05
	72	TCGA-AP-A1DR	0.7298	0.427116	0.013705
	73	TCGA-AP-A1DV	0.3694	0.203187	0.004133
	74	TCGA-AP-A1E0	1.0519	0.3572	0.072195
	75	TCGA-AP-A1E1	0.4467	0.247206	0.005953
	76	TCGA-AP-A1E3	0.3285	0.420041	0.001254
	77	TCGA-AP-A1E4	0.2325	0.483873	0.009453
	78	TCGA-AP-A3K1	0.4924	0.560037	0.000684
	79	TCGA-AP-A5FX	0.6709	0.69053	5.76e-05
	80	TCGA-AW-A1PO	1.0728	0.590125	0.017543
	81	TCGA-AX-A05S	0.1368	0.228036	0.000627
	82	TCGA-AX-A05T	0.413	0.205807	0.003233
	83	TCGA-AX-A05U	0.2295	-0.11897	0.009144
	84	TCGA-AX-A05W	0.2141	0.045181	0.002149
	85	TCGA-AX-A05Y	0.2408	-0.15089	0.011553
	86	TCGA-AX-A05Z	0.1364	0.4133	0.005774
	87	TCGA-AX-A060	0.1348	0.318509	0.002541
	88	TCGA-AX-A062	0.9299	-0.05594	0.073183
	89	TCGA-AX-A063	0.1495	0.070447	0.000471
	90	TCGA-AX-A064	0.5894	0.324136	0.005299
	91	TCGA-AX-A06B	0.7519	0.238896	0.019817
	92	TCGA-AX-A06F	0.7915	0.581055	0.003335
	93	TCGA-AX-A06L	0.191	-0.15551	0.009041
	94	TCGA-AX-A0IU	0.5502	0.441092	0.000896
	95	TCGA-AX-A0IW	0.5402	0.341654	0.002968
	96	TCGA-AX-A0IZ	0.5033	-0.23692	0.041258
	97	TCGA-AX-A0J0	1.0575	0.391676	0.033382
	98	TCGA-AX-A0J1	0.781	0.250865	0.021163
	99	TCGA-AX-A1C4	1.0985	0.569212	0.021095
	100	TCGA-AX-A1C5	0.5821	0.775812	0.002826
	101	TCGA-AX-A1C7	0.2383	0.772208	0.021465
	102	TCGA-AX-A1C8	0.7788	0.665458	0.000967
	103	TCGA-AX-A1C9	0.7608	0.149501	0.028139
	104	TCGA-AX-A1CA	0.4809	0.522696	0.000132
	105	TCGA-AX-A1CC	0.2995	0.578411	0.005858
	106	TCGA-AX-A1CE	0.3849	0.676096	0.006385
	107	TCGA-AX-A1CF	0.6547	0.525646	0.001254
	108	TCGA-AX-A1CI	0.2001	-0.18047	0.010906
	109	TCGA-AX-A1CJ	-0.0155	-0.04821	8.06e-05
	110	TCGA-AX-A1CK	0.5286	0.097506	0.013994
	111	TCGA-AX-A1CN	0.9743	0.185505	0.046852
	112	TCGA-AX-A2IN	1.0996	0.763898	0.008486
	113	TCGA-AX-A2IO	0.7537	0.4503	0.006931
	114	TCGA-B5-A0JN	0.7825	0.409223	0.010492
	115	TCGA-B5-A0JR	0.725	0.403471	0.007785
	116	TCGA-B5-A0JS	-0.4385	-0.13154	0.007095
	117	TCGA-B5-A0JT	0.4877	0.022067	0.016326
	118	TCGA-B5-A0JU	0.6793	-0.12985	0.0493
	119	TCGA-B5-A0JV	0.6032	0.160402	0.014764
	120	TCGA-B5-A0JX	0.7641	0.516166	0.004629
	121	TCGA-B5-A0JY	0.5635	0.697348	0.001349
	122	TCGA-B5-A0JZ	0.6969	0.301469	0.011774
	123	TCGA-B5-A0K0	-0.1344	0.311164	0.014949
	124	TCGA-B5-A0K1	0.4276	0.146932	0.005932
	125	TCGA-B5-A0K2	-0.0326	0.229148	0.005159
	126	TCGA-B5-A0K3	0.5203	0.426873	0.000657
	127	TCGA-B5-A0K4	-0.419	0.155737	0.024873
	128	TCGA-B5-A0K6	-0.3936	0.140437	0.021475
	129	TCGA-B5-A0K7	-0.1906	-0.17735	1.32e-05
	130	TCGA-B5-A0K8	0.3015	0.254753	0.000165
	131	TCGA-B5-A0K9	0.5194	0.291933	0.003896
	132	TCGA-B5-A11E	0.8438	0.615726	0.003917
	133	TCGA-B5-A11F	0.2119	0.195466	2.03e-05
	134	TCGA-B5-A11G	0.3034	0.039553	0.005242
	135	TCGA-B5-A11H	0.5996	0.503075	0.000702
	136	TCGA-B5-A11I	0.8889	0.348881	0.021959
	137	TCGA-B5-A11J	0.3356	0.082037	0.004841
	138	TCGA-B5-A11L	0.0279	-0.09676	0.00117
	139	TCGA-B5-A11M	-0.3357	-0.13924	0.002906
	140	TCGA-B5-A11N	-0.5371	-0.3168	0.003654
	141	TCGA-B5-A11O	0.3692	0.401517	7.86e-05
	142	TCGA-B5-A11P	0.2077	0.37846	0.002196
	143	TCGA-B5-A11Q	0.3656	0.136783	0.003942
	144	TCGA-B5-A11R	0.5171	0.494683	3.78e-05
	145	TCGA-B5-A11S	0.3153	0.151725	0.002015
	146	TCGA-B5-A11U	0.5869	0.493905	0.000651
	147	TCGA-B5-A11V	0.0895	0.46844	0.010813
	148	TCGA-B5-A11W	0.0422	-0.15552	0.002944
	149	TCGA-B5-A11X	0.887	0.579489	0.007121
	150	TCGA-B5-A11Y	-0.1865	-0.07696	0.000904
	151	TCGA-B5-A11Z	-0.5006	0.289667	0.047027
	152	TCGA-B5-A121	0.2082	0.209682	1.65e-07
	153	TCGA-B5-A1MR	0.4903	0.694744	0.003147
	154	TCGA-B5-A1MS	0.5575	0.608334	0.000195
	155	TCGA-B5-A1MU	0.7136	0.630213	0.000524
	156	TCGA-B5-A1MV	0.539	0.02318	0.020035
	157	TCGA-B5-A1MW	0.924	0.526498	0.011898
	158	TCGA-B5-A1MX	0.774	0.415244	0.009692
	159	TCGA-B5-A1MY	0.5328	0.71489	0.002497
	160	TCGA-B5-A1MZ	-0.3685	0.24252	0.028113
	161	TCGA-B5-A1N2	0.9117	0.711672	0.003013
	162	TCGA-B5-A3F9	0.1406	0.275101	0.001362
	163	TCGA-B5-A3FA	0.1461	0.450571	0.006981
	164	TCGA-B5-A3FB	0.4592	0.595956	0.001408
	165	TCGA-B5-A3FC	0.556	0.482775	0.000404
	166	TCGA-B5-A3FD	0.6413	0.169826	0.016738
	167	TCGA-B5-A3FH	-0.0193	0.1408	0.00193
	168	TCGA-B5-A3S1	0.5903	0.519954	0.000373
	169	TCGA-B5-A5OC	0.2347	-0.0288	0.005228
	170	TCGA-B5-A5OD	0.1517	0.694909	0.022219
	171	TCGA-B5-A5OE	0.6133	0.718702	0.000837
	172	TCGA-BG-A0LW	-0.8166	0.090495	0.061959
	173	TCGA-BG-A0LX	0.6407	-0.03871	0.034758
	174	TCGA-BG-A0M0	0.3454	0.179964	0.002061
	175	TCGA-BG-A0M2	0.232	0.405134	0.002257
	176	TCGA-BG-A0M3	0.4007	0.101949	0.006721
	177	TCGA-BG-A0M4	-0.4234	0.447469	0.057109
	178	TCGA-BG-A0M6	0.6525	0.563189	0.000601
	179	TCGA-BG-A0M7	-0.0944	0.080203	0.002296
	180	TCGA-BG-A0M9	-0.1953	0.124351	0.007694
	181	TCGA-BG-A0MA	0.3412	0.482671	0.001507
	182	TCGA-BG-A0MC	-0.6959	-0.00404	0.036044
	183	TCGA-BG-A0MG	0.7344	0.299595	0.014236
	184	TCGA-BG-A0MI	0.2754	0.367385	0.000637
	185	TCGA-BG-A0MO	-0.59	0.126852	0.038695
	186	TCGA-BG-A0MQ	0.2858	0.479308	0.00282
	187	TCGA-BG-A0MT	0.2185	0.440922	0.003725
	188	TCGA-BG-A0MU	-0.0954	0.005317	0.000764
	189	TCGA-BG-A0RY	-0.2976	0.366946	0.033254
	190	TCGA-BG-A0VT	-0.0566	0.123953	0.002455
	191	TCGA-BG-A0VV	0.2383	0.057311	0.002467
	192	TCGA-BG-A0VW	0.3287	0.461486	0.001328
	193	TCGA-BG-A0VX	0.2693	0.377519	0.000882
	194	TCGA-BG-A0VZ	0.5515	0.029569	0.020513
	195	TCGA-BG-A0W1	-0.2402	0.372074	0.028228
	196	TCGA-BG-A0W2	-0.177	0.235838	0.012834
	197	TCGA-BG-A0YU	-0.1844	0.048345	0.004079
	198	TCGA-BG-A0YV	0.6116	0.593091	2.58e-05
	199	TCGA-BG-A186	-0.186	-0.02019	0.00207
	200	TCGA-BG-A187	-0.2465	0.403918	0.031855
	201	TCGA-BG-A18A	-0.3674	-0.04069	0.008038
	202	TCGA-BG-A18B	0.2979	0.216304	0.000501
	203	TCGA-BG-A18C	0.8691	0.345874	0.020615
	204	TCGA-BG-A222	0.5298	0.627193	0.000714
	205	TCGA-BG-A2AD	0.7782	0.609266	0.002149
	206	TCGA-BG-A2AE	0.1841	0.311014	0.001213
	207	TCGA-BG-A2L7	0.0382	0.393428	0.009502
	208	TCGA-BG-A3EW	0.5866	0.428529	0.001881
	209	TCGA-BG-A3PP	0.8412	0.49524	0.009013
	210	TCGA-BS-A0T9	-0.6304	0.430626	0.161633
	211	TCGA-BS-A0TA	0.644	0.72671	0.001334
	212	TCGA-BS-A0TC	-0.4655	0.031121	0.035458
	213	TCGA-BS-A0TD	0.2583	0.119993	0.002807
	214	TCGA-BS-A0TE	0.9992	0.555692	0.028661
	215	TCGA-BS-A0TG	-0.23	0.478954	0.072249
	216	TCGA-BS-A0TI	0.5393	0.462131	0.000874
	217	TCGA-BS-A0TJ	0.7705	0.420559	0.017635
	218	TCGA-BS-A0U5	0.0824	0.142729	0.000529
	219	TCGA-BS-A0U7	0.2997	-0.23394	0.040949
	220	TCGA-BS-A0U8	0.5119	0.238158	0.010849
	221	TCGA-BS-A0U9	0.9164	0.568792	0.017825
	222	TCGA-BS-A0UA	-0.1648	0.157391	0.014905
	223	TCGA-BS-A0UF	0.7737	0.528716	0.008717
	224	TCGA-BS-A0UJ	-1.0114	0.310311	0.251723
	225	TCGA-BS-A0UL	0.1721	0.041051	0.002626
	226	TCGA-BS-A0UM	0.465	0.216311	0.008885
	227	TCGA-BS-A0UT	-0.0888	0.537452	0.057208
	228	TCGA-BS-A0UV	1.1051	0.549626	0.044406
	229	TCGA-BS-A0V4	-1.2943	0.092154	0.276911
	230	TCGA-BS-A0V6	0.3171	0.353543	0.000277
	231	TCGA-BS-A0V7	-2.0965	0.153246	0.728433
	232	TCGA-BS-A0V8	0.5636	0.374114	0.005374
	233	TCGA-BS-A0VI	-0.2643	0.486098	0.08092
	234	TCGA-BS-A0WQ	-0.5156	0.210838	0.076237
	235	TCGA-DF-A2KN	0.5853	0.363859	0.006768
	236	TCGA-DF-A2KR	-0.3378	0.521678	0.101957
	237	TCGA-DF-A2KS	1.0026	0.52412	0.031599
	238	TCGA-DF-A2KU	0.6599	0.673017	2.37e-05
	239	TCGA-DF-A2KV	0.3131	0.358424	0.000284
	240	TCGA-DF-A2KY	0.4794	0.513155	0.000157
	241	TCGA-DF-A2KZ	-0.6064	0.413619	0.143603
	242	TCGA-DF-A2L0	0.0566	0.326935	0.010087
	243	TCGA-DI-A0WH	0.2984	0.736819	0.026529
	244	TCGA-DI-A1BU	0.5998	0.387972	0.006193
	245	TCGA-DI-A1BY	0.0669	-0.06508	0.002404
	246	TCGA-DI-A1C3	-0.3549	0.062937	0.024097
	247	TCGA-DI-A1NN	0.7491	0.023923	0.072583
	248	TCGA-DI-A1NO	1.0635	0.651324	0.023448
	249	TCGA-DI-A2QT	0.504	0.441113	0.000546
	250	TCGA-DI-A2QU	0.7571	0.485671	0.010169
	251	TCGA-DI-A2QY	0.2916	0.676057	0.020401
	252	TCGA-E6-A1LX	0.8684	0.396475	0.01677
	253	TCGA-E6-A1LZ	0.8524	0.446792	0.012388
	254	TCGA-E6-A2P8	0.7148	0.041148	0.034172
	255	TCGA-E6-A8L9	0.288	0.469806	0.002489
	256	TCGA-EC-A1NJ	0.5306	0.513044	0.002135
	257	TCGA-EC-A1QX	0.7898	0.062278	0.058061
	258	TCGA-EC-A24G	0.3322	-0.13263	0.021809
	259	TCGA-EO-A1Y5	1.2114	0.690241	0.03097
	260	TCGA-EO-A1Y7	0.8356	0.680138	0.002842
	261	TCGA-EO-A1Y8	0.6943	0.546038	0.003624
	262	TCGA-EO-A22R	0.5879	0.51255	0.001425
	263	TCGA-EO-A22S	1.2275	0.290198	0.093226
	264	TCGA-EO-A22T	1.2075	0.433547	0.060211
	265	TCGA-EO-A22U	0.8663	0.211673	0.050199
	266	TCGA-EO-A22X	0.9152	0.61329	0.009662
	267	TCGA-EO-A22Y	0.2588	0.471324	0.004526
	268	TCGA-EO-A2CG	0.5949	0.375605	0.004834
	269	TCGA-EO-A2CH	0.6691	0.238932	0.020778
	270	TCGA-EO-A3AS	0.205	0.488267	0.007824
	271	TCGA-EO-A3AU	0.6776	0.433185	0.006429
	272	TCGA-EO-A3AV	0.5241	0.544097	0.00052
	273	TCGA-EO-A3AY	0.3595	0.345768	0.000529
	274	TCGA-EO-A3AZ	-0.1788	0.641103	0.071435
	275	TCGA-EO-A3B0	1.0206	0.762055	0.007909
	276	TCGA-EO-A3B1	0.7155	0.717297	0.001103
	277	TCGA-EO-A3KU	0.8101	0.509748	0.009829
	278	TCGA-EO-A3KW	1.0468	0.391924	0.047234
	279	TCGA-EO-A3KX	0.7561	0.53848	0.00545
	280	TCGA-EO-A3L0	0.8342	0.203538	0.041859
	281	TCGA-EY-A1GC	0.2679	0.601142	0.008362
	282	TCGA-EY-A1GD	0.5061	-0.09983	0.027711
	283	TCGA-EY-A1GE	-1.0825	-0.08437	0.075508
	284	TCGA-EY-A1GF	0.4283	0.134733	0.006533
	285	TCGA-EY-A1GH	0.8521	0.311919	0.022272
	286	TCGA-EY-A1GI	0.9502	-0.13929	0.089485
	287	TCGA-EY-A1GK	0.3597	0.592038	0.004239
	288	TCGA-EY-A1GL	-1.144	0.127676	0.121923
	289	TCGA-EY-A1GM	0.5175	0.420413	0.001804
	290	TCGA-EY-A1GO	0.7108	0.284163	0.013706
	291	TCGA-EY-A1GP	0.2131	0.485599	0.005607
	292	TCGA-EY-A1GQ	0.6295	0.29557	0.008838
	293	TCGA-EY-A1GR	0.9726	0.566568	0.012513
	294	TCGA-EY-A1GS	0.29	0.336573	0.000725
	295	TCGA-EY-A1GT	-0.0653	0.192952	0.006163
	296	TCGA-EY-A1GU	-0.3067	0.565851	0.057453
	297	TCGA-EY-A1GV	-0.2563	0.535686	0.047255
	298	TCGA-EY-A1GW	-0.4209	0.228146	0.032096
	299	TCGA-EY-A1GX	-0.004	0.634201	0.030864
	300	TCGA-EY-A1H0	0.4631	0.085982	0.010958
	301	TCGA-EY-A210	0.3353	0.673979	0.008751
	302	TCGA-EY-A212	0.7888	0.832152	0.000191
	303	TCGA-EY-A214	0.2443	0.437086	0.002879
	304	TCGA-EY-A215	0.7797	0.87728	0.000754
	305	TCGA-EY-A2OM	0.2399	0.398969	0.002241
	306	TCGA-EY-A2ON	0.4788	0.654563	0.002897
	307	TCGA-EY-A2OO	-0.3012	0.222322	0.020697
	308	TCGA-EY-A2OP	0.7965	0.551805	0.004907
	309	TCGA-EY-A2OQ	0.4978	0.759545	0.005292
	310	TCGA-EY-A3L3	0.739	0.853054	0.000981
	311	TCGA-EY-A3QX	0.8881	0.839687	0.000216
	312	TCGA-EY-A4KR	0.7807	0.737978	0.000333
	313	TCGA-EY-A547	0.7795	0.571371	0.003272
	314	TCGA-EY-A548	-0.2411	0.083817	0.008641
	315	TCGA-EY-A549	-0.1136	0.206373	0.007724
	316	TCGA-EY-A54A	0.9425	0.723712	0.00385
	317	TCGA-EY-A5W2	0.6702	0.605492	0.000376
	318	TCGA-EY-A72D	0.4985	0.374212	0.00129
	319	TCGA-FI-A2CX	0.0461	0.619023	0.024717
	320	TCGA-FI-A2CY	1.1619	0.448501	0.038323
	321	TCGA-FI-A2D0	0.7485	0.296531	0.015382
	322	TCGA-FI-A2D2	0.2307	0.179892	0.000194
	323	TCGA-FI-A2D4	0.9229	0.813326	0.000904
	324	TCGA-FI-A2D5	0.6888	0.337081	0.009315
	325	TCGA-FI-A2D6	1.1815	0.775102	0.012436
	326	TCGA-FI-A2EU	0.9133	0.541808	0.010392
	327	TCGA-FI-A2EW	0.7997	0.663886	0.001389
	328	TCGA-FI-A2EX	1.0162	0.465797	0.022812
	329	TCGA-FI-A2EY	0.26	0.473426	0.00343
	330	TCGA-FI-A2F4	0.6418	0.53349	0.000883
	331	TCGA-FI-A2F8	0.7772	0.441112	0.008506
	332	TCGA-FI-A2F9	0.2775	0.567015	0.006312
	333	TCGA-FI-A3PV	0.5825	0.44616	0.0014
	334	TCGA-FI-A3PX	1.0901	0.531388	0.023506
	335	TCGA-H5-A2HR	0.8024	0.440348	0.00987
	336	TCGA-JU-AAVI	0.4147	0.364994	0.001079
	337	TCGA-PG-A5BC	0.7828	0.502992	0.005895
	338	TCGA-PG-A6IB	1.0034	0.830393	0.002254
	339	TCGA-PG-A7D5	0.7699	0.656753	0.000964
	340	TCGA-PG-A914	0.2421	0.516481	0.00645
	341	TCGA-PG-A916	-0.1066	0.02928	0.00139
	342	TCGA-PG-A917	0.0139	0.454014	0.01645
	343	TCGA-QF-A5YS	-0.0253	0.296515	0.007798
	344	TCGA-QF-A5YT	0.5731	0.236997	0.008506
	0	TCGA-4H-AAAK	-0.1923	0.180794	0.009991
	1	TCGA-5T-A9QA	0.2776	0.314139	9.69e-05
	2	TCGA-A1-A0SB	-0.3677	-0.24496	0.00108
	3	TCGA-A1-A0SD	-0.3768	-0.01032	0.009629
	4	TCGA-A1-A0SE	0.1094	-0.11162	0.003502
	5	TCGA-A1-A0SF	-0.2108	-0.07918	0.001242
	6	TCGA-A1-A0SH	-0.636	0.224931	0.05314
	7	TCGA-A1-A0SI	0.4131	0.352411	0.000264
	8	TCGA-A1-A0SJ	0.2876	0.182537	0.000791
	9	TCGA-A1-A0SK	1.43	0.691169	0.039136
	10	TCGA-A1-A0SM	0.1385	0.152934	1.49e-05
	11	TCGA-A1-A0SN	0.4545	-0.04685	0.01802
	12	TCGA-A1-A0SP	1.0302	0.66053	0.009798
	13	TCGA-A1-A0SQ	-0.1021	-0.13607	8.27e-05
	14	TCGA-A2-A04N	-0.4492	0.089432	0.021048
	15	TCGA-A2-A04P	0.6061	0.600575	2.21e-06
	16	TCGA-A2-A04Q	0.4984	0.223992	0.005463
	17	TCGA-A2-A04R	0.5521	0.253415	0.006472
	18	TCGA-A2-A04T	1.1192	0.629537	0.017395
	19	TCGA-A2-A04U	0.8525	0.862951	7.92e-06
	20	TCGA-A2-A04V	0.094	0.092205	2.34e-07
	21	TCGA-A2-A04W	0.0808	-0.03839	0.001031
	22	TCGA-A2-A04X	0.407	0.281894	0.001135
	23	TCGA-A2-A04Y	0.3163	0.359438	0.000135
	24	TCGA-A2-A0CK	-0.2082	-0.30206	0.000639
	25	TCGA-A2-A0CL	0.4447	0.137073	0.006865
	26	TCGA-A2-A0CM	1.0581	0.962538	0.000663
	27	TCGA-A2-A0CO	-1.3427	-0.58057	0.042139
	28	TCGA-A2-A0CP	-1.3391	-0.1754	0.098243
	29	TCGA-A2-A0CQ	-0.208	0.07605	0.005853
	30	TCGA-A2-A0CR	-0.5969	-0.15034	0.014467
	31	TCGA-A2-A0CS	-0.5698	-0.3641	0.00307
	32	TCGA-A2-A0CT	0.2446	0.062233	0.002413
	33	TCGA-A2-A0CU	0.0995	-0.10129	0.002925
	34	TCGA-A2-A0CV	-1.4616	-0.51843	0.064536
	35	TCGA-A2-A0CW	0.7815	0.171427	0.027001
	36	TCGA-A2-A0CX	0.4597	0.457188	4.58e-07
	37	TCGA-A2-A0CY	0.1728	0.46881	0.006357
	38	TCGA-A2-A0CZ	-1.0951	-0.45403	0.029815
	39	TCGA-A2-A0D0	1.2749	0.454665	0.048809
	40	TCGA-A2-A0D3	-1.213	-0.7769	0.013797
	41	TCGA-A2-A0D4	0.7853	-0.09318	0.055987
	42	TCGA-A2-A0EM	-0.3767	-0.62927	0.004628
	43	TCGA-A2-A0EN	-0.6863	-0.34303	0.008548
	44	TCGA-A2-A0EO	-0.5563	-0.13245	0.013033
	45	TCGA-A2-A0EP	-0.3894	-0.52635	0.001361
	46	TCGA-A2-A0EQ	0.7734	0.553385	0.003512
	47	TCGA-A2-A0ER	0.3503	-0.34255	0.034826
	48	TCGA-A2-A0ES	-0.7989	-0.288	0.018937
	49	TCGA-A2-A0ET	-0.2306	0.093607	0.007625
	50	TCGA-A2-A0EU	0.0983	-0.09164	0.002617
	51	TCGA-A2-A0EV	0.0179	-0.13618	0.001722
	52	TCGA-A2-A0EW	-0.7645	0.009165	0.043424
	53	TCGA-A2-A0EX	-0.8727	-0.31315	0.022715
	54	TCGA-A2-A0EY	0.1158	-0.10809	0.003637
	55	TCGA-A2-A0ST	0.4604	0.063748	0.011414
	56	TCGA-A2-A0SU	-0.135	-0.09982	8.98e-05
	57	TCGA-A2-A0SV	0.6966	0.298943	0.011472
	58	TCGA-A2-A0SW	0.5964	0.391008	0.00306
	59	TCGA-A2-A0SX	0.699	0.206977	0.017563
	60	TCGA-A2-A0SY	-0.227	0.423907	0.030737
	61	TCGA-A2-A0T0	0.7168	0.494089	0.003598
	62	TCGA-A2-A0T1	0.2713	0.277388	2.69e-06
	63	TCGA-A2-A0T2	0.0382	0.387902	0.008872
	64	TCGA-A2-A0T3	0.8889	-0.20375	0.086612
	65	TCGA-A2-A0T4	0.3424	-0.50458	0.052044
	66	TCGA-A2-A0T5	-0.0528	0.062566	0.000966
	67	TCGA-A2-A0T6	-1.1017	-0.46378	0.029523
	68	TCGA-A2-A0T7	0.0132	0.197577	0.002466
	69	TCGA-A2-A0YC	-0.163	-0.17434	9.32e-06
	70	TCGA-A2-A0YD	-0.5304	-0.51475	1.78e-05
	71	TCGA-A2-A0YE	0.8898	0.348901	0.021225
	72	TCGA-A2-A0YF	0.2332	-0.02238	0.004739
	73	TCGA-A2-A0YG	0.8365	0.082799	0.041211
	74	TCGA-A2-A0YH	0.4222	0.104577	0.007319
	75	TCGA-A2-A0YI	-0.9712	-0.86875	0.000761
	76	TCGA-A2-A0YJ	0.6819	0.551781	0.001228
	77	TCGA-A2-A0YK	-0.5819	-0.45741	0.001124
	78	TCGA-A2-A0YL	-0.0333	-0.62477	0.025379
	79	TCGA-A2-A0YM	1.1814	0.442564	0.039602
	80	TCGA-A2-A0YT	0.6563	0.063632	0.025483
	81	TCGA-A2-A1FV	-0.2322	-0.04192	0.002627
	82	TCGA-A2-A1FW	0.3557	0.347322	5.09e-06
	83	TCGA-A2-A1FX	0.5299	0.48028	0.000179
	84	TCGA-A2-A1FZ	-0.3942	-0.13486	0.004879
	85	TCGA-A2-A1G0	-0.9237	-0.26667	0.031318
	86	TCGA-A2-A1G1	0.9264	0.654797	0.005352
	87	TCGA-A2-A1G4	0.4743	-0.26868	0.040047
	88	TCGA-A2-A1G6	-1.577	-0.40005	0.100494
	89	TCGA-A2-A259	-0.6793	-0.21515	0.015629
	90	TCGA-A2-A25A	-0.1574	-0.60355	0.01444
	91	TCGA-A2-A25B	0.9975	0.186821	0.047678
	92	TCGA-A2-A25C	0.5117	-0.42535	0.0637
	93	TCGA-A2-A25D	0.112	-0.25266	0.009647
	94	TCGA-A2-A25E	0.6456	0.379826	0.005124
	95	TCGA-A2-A25F	0.7121	0.386147	0.007708
	96	TCGA-A2-A3KC	-0.0473	-0.21427	0.002023
	97	TCGA-A2-A3KD	-0.2004	-0.46641	0.005133
	98	TCGA-A2-A3XS	0.5648	0.121319	0.014268
	99	TCGA-A2-A3XT	0.9164	0.611506	0.006744
	100	TCGA-A2-A3XU	0.4655	0.815195	0.008872
	101	TCGA-A2-A3XV	-0.2519	0.302801	0.022322
	102	TCGA-A2-A3XW	-0.7302	0.249468	0.069627
	103	TCGA-A2-A3XX	0.8117	0.839423	5.58e-05
	104	TCGA-A2-A3XY	0.4984	0.911951	0.012407
	105	TCGA-A2-A3XZ	0.1718	0.35409	0.002411
	106	TCGA-A2-A3Y0	1.0212	0.876162	0.001526
	107	TCGA-A2-A4RW	-0.3846	-0.39569	8.93e-06
	108	TCGA-A2-A4RX	0.27	0.328658	0.00025
	109	TCGA-A2-A4RY	-1.0561	-0.57008	0.017137
	110	TCGA-A2-A4S0	-1.2724	-0.59874	0.032923
	111	TCGA-A2-A4S1	-0.53	0.178505	0.036417
	112	TCGA-A2-A4S2	-0.7217	-0.42622	0.006334
	113	TCGA-A2-A4S3	0.9548	0.270761	0.033945
	114	TCGA-A7-A0CD	-0.1271	-0.40771	0.005645
	115	TCGA-A7-A0CE	0.9274	0.652884	0.005403
	116	TCGA-A7-A0CG	-0.207	-0.38408	0.002248
	117	TCGA-A7-A0CH	-0.4439	-0.08253	0.009362
	118	TCGA-A7-A0CJ	0.4592	0.406083	0.000202
	119	TCGA-A7-A0D9	-0.6477	-0.10618	0.021024
	120	TCGA-A7-A0DA	0.309	0.053292	0.004688
	121	TCGA-A7-A0DB	-0.352	-0.25603	0.00066
	122	TCGA-A7-A13D	0.8519	0.081448	0.042558
	123	TCGA-A7-A13E	0.5312	0.237313	0.006192
	124	TCGA-A7-A13F	0.7422	-0.16926	0.059562
	125	TCGA-A7-A13G	-0.6884	-0.63619	0.002525
	126	TCGA-A7-A13H	-0.8482	-0.42199	0.013024
	127	TCGA-A7-A26E	-0.2708	-0.40687	0.001327
	128	TCGA-A7-A26F	0.5988	0.686236	0.000548
	129	TCGA-A7-A26G	0.4444	0.015898	0.013164
	130	TCGA-A7-A26H	-0.0682	-0.11996	0.000411
	131	TCGA-A7-A26I	0.9489	0.492961	0.014904
	132	TCGA-A7-A26J	0.2789	-0.13598	0.012341
	133	TCGA-A7-A2KD	0.5649	0.276642	0.005957
	134	TCGA-A7-A3IY	-0.2349	-0.32197	0.001332
	135	TCGA-A7-A3IZ	0.2099	-0.27054	0.016549
	136	TCGA-A7-A3J0	-0.1061	-0.1631	0.001126
	137	TCGA-A7-A3J1	-0.6724	-0.35126	0.007394
	138	TCGA-A7-A3RF	-0.7618	-0.33843	0.012851
	139	TCGA-A7-A425	-0.1982	-0.67127	0.016045
	140	TCGA-A7-A426	-0.5552	-0.72485	0.002064
	141	TCGA-A7-A4SA	0.0485	-0.15165	0.002872
	142	TCGA-A7-A4SB	0.0663	-0.53712	0.026105
	143	TCGA-A7-A4SC	-0.6495	-0.6689	0.000592
	144	TCGA-A7-A4SD	0.6141	0.624106	0.000144
	145	TCGA-A7-A4SE	0.8134	0.436059	0.010208
	146	TCGA-A7-A4SF	0.3633	0.295991	0.000325
	147	TCGA-A7-A56D	-0.4925	-0.0331	0.015131
	148	TCGA-A7-A5ZV	0.4784	0.369632	0.000848
	149	TCGA-A7-A5ZW	-0.7889	-0.6149	0.002208
	150	TCGA-A7-A5ZX	-1.3486	-0.43068	0.060409
	151	TCGA-A7-A6VV	0.7642	0.012254	0.040538
	152	TCGA-A7-A6VW	1.0414	0.438492	0.026061
	153	TCGA-A7-A6VX	0.1741	0.077054	0.000675
	154	TCGA-A7-A6VY	0.837	0.607995	0.00376
	155	TCGA-AC-A23C	0.0279	-0.20957	0.004043
	156	TCGA-AC-A23E	-0.4372	-0.37329	0.000293
	157	TCGA-AC-A23G	-0.5649	-0.41321	0.00165
	158	TCGA-AC-A23H	0.5265	0.155202	0.009884
	159	TCGA-AC-A2B8	-0.4828	-0.46874	1.42e-05
	160	TCGA-AC-A2BK	0.957	0.55361	0.011666
	161	TCGA-AC-A2BM	0.1546	0.565292	0.012093
	162	TCGA-AC-A2FB	-0.3938	0.073166	0.015634
	163	TCGA-AC-A2FE	-0.3809	-0.54952	0.002038
	164	TCGA-AC-A2FF	-0.3068	-0.38228	0.000409
	165	TCGA-AC-A2FG	-0.8991	-0.55636	0.008422
	166	TCGA-AC-A2FK	-1.5932	-0.29868	0.120144
	167	TCGA-AC-A2FM	-0.0006	0.690179	0.034211
	168	TCGA-AC-A2FO	-0.7259	-0.63957	0.000534
	169	TCGA-AC-A2QH	0.5777	0.604214	5.04e-05
	170	TCGA-AC-A2QI	-1.0989	-0.18999	0.059228
	171	TCGA-AC-A2QJ	-0.2346	0.563768	0.045698
	172	TCGA-AC-A3BB	-0.8698	0.020407	0.056816
	173	TCGA-AC-A3EH	-0.3765	-0.44472	0.000334
	174	TCGA-AC-A3HN	-0.3133	-0.66943	0.009093
	175	TCGA-AC-A3OD	-0.0764	0.19803	0.005399
	176	TCGA-AC-A3QP	-1.0799	-0.321	0.041291
	177	TCGA-AC-A3QQ	-0.0163	-0.23833	0.003534
	178	TCGA-AC-A3TM	0.1109	0.416191	0.006682
	179	TCGA-AC-A3TN	-0.9554	-0.47429	0.016595
	180	TCGA-AC-A3W5	0.1316	0.078009	0.000206
	181	TCGA-AC-A3W6	-0.2546	-0.49226	0.00405
	182	TCGA-AC-A3W7	-0.4585	-0.65004	0.00263
	183	TCGA-AC-A3YI	-0.956	-0.68435	0.005291
	184	TCGA-AC-A3YJ	-0.8014	0.454698	0.113119
	185	TCGA-AC-A4ZE	-0.073	-0.17709	0.000777
	186	TCGA-AC-A5EH	0.0464	0.054425	4.62e-06
	187	TCGA-AC-A5XS	-0.1539	-0.23424	0.000463
	188	TCGA-AC-A5XU	0.2083	0.311219	0.000759
	189	TCGA-AC-A62V	0.4018	0.578355	0.002235
	190	TCGA-AC-A62X	0.6016	0.788532	0.002505
	191	TCGA-AC-A62Y	-0.2815	-0.02166	0.004841
	192	TCGA-AC-A6IV	-0.1619	-0.01247	0.001601
	193	TCGA-AC-A6IW	0.8906	0.620694	0.005223
	194	TCGA-AC-A6IX	-0.2583	0.395104	0.030609
	195	TCGA-AC-A6NO	0.0178	0.088235	0.000356
	196	TCGA-AC-A7VB	0.5953	0.126726	0.015741
	197	TCGA-AC-A7VC	0.4233	0.490238	0.000321
	198	TCGA-AC-A8OP	-0.2923	-0.52824	0.003991
	199	TCGA-AC-A8OQ	0.5775	0.07821	0.017873
	200	TCGA-AC-A8OR	-0.7501	-0.42376	0.007635
	201	TCGA-AC-A8OS	-0.7602	-0.42063	0.008267
	202	TCGA-AO-A03L	0.7071	0.294104	0.0159
	203	TCGA-AO-A03M	0.4247	0.212167	0.004211
	204	TCGA-AO-A03N	0.2349	-0.13098	0.012479
	205	TCGA-AO-A03O	0.6844	0.724777	0.000152
	206	TCGA-AO-A03P	0.2698	0.725728	0.019377
	207	TCGA-AO-A03R	0.8332	0.617834	0.004324
	208	TCGA-AO-A03T	0.2826	0.279356	9.81e-07
	209	TCGA-AO-A03U	-0.7136	0.205836	0.078803
	210	TCGA-AO-A03V	-0.3556	0.3351	0.044471
	211	TCGA-AO-A0J2	1.0221	0.738249	0.007511
	212	TCGA-AO-A0J3	0.2641	0.514405	0.00584
	213	TCGA-AO-A0J4	0.8503	0.823132	6.88e-05
	214	TCGA-AO-A0J5	-0.2273	-0.60956	0.013621
	215	TCGA-AO-A0J6	0.8107	0.639827	0.002722
	216	TCGA-AO-A0J7	0.5019	0.013328	0.022251
	217	TCGA-AO-A0J8	-0.431	-0.40217	7.75e-05
	218	TCGA-AO-A0J9	-0.0526	0.213164	0.006584
	219	TCGA-AO-A0JA	0.204	0.11902	0.000673
	220	TCGA-AO-A0JB	-0.0355	0.32181	0.011901
	221	TCGA-AO-A0JC	-0.0547	0.229254	0.007516
	222	TCGA-AO-A0JD	1.0009	0.645297	0.011788
	223	TCGA-AO-A0JE	0.2207	0.386454	0.002561
	224	TCGA-AO-A0JF	-0.5981	-0.70281	0.001022
	225	TCGA-AO-A0JG	-1.0171	0.212089	0.140843
	226	TCGA-AO-A0JI	0.0173	0.111783	0.000832
	227	TCGA-AO-A0JJ	-0.0779	-0.43575	0.011937
	228	TCGA-AO-A0JL	0.6154	0.707312	0.000787
	229	TCGA-AO-A0JM	0.6694	0.380955	0.007756
	230	TCGA-AO-A124	0.9385	0.414909	0.025555
	231	TCGA-AO-A125	-0.5013	-0.31046	0.003395
	232	TCGA-AO-A126	-0.3568	-0.39471	0.000134
	233	TCGA-AO-A128	0.566	0.699001	0.001649
	234	TCGA-AO-A129	0.8566	0.688392	0.002637
	235	TCGA-AO-A12A	-0.2647	-0.11596	0.002062
	236	TCGA-AO-A12B	-0.2769	0.139139	0.016135
	237	TCGA-AO-A12C	-0.7109	-0.4838	0.004808
	238	TCGA-AO-A12D	0.2013	0.609243	0.015513
	239	TCGA-AO-A12E	0.1858	0.333614	0.002037
	240	TCGA-AO-A12F	0.8644	0.922834	0.000318
	241	TCGA-AO-A12G	-0.2359	0.232702	0.020469
	242	TCGA-AO-A12H	-0.461	-0.02127	0.018025
	243	TCGA-AO-A1KO	-1.2625	-0.58311	0.043026
	244	TCGA-AO-A1KP	0.2548	-0.30985	0.02972
	245	TCGA-AO-A1KQ	0.7355	0.550688	0.003184
	246	TCGA-AO-A1KR	0.8848	1.00613	0.001372
	247	TCGA-AO-A1KS	0.6438	0.524601	0.001324
	248	TCGA-AO-A1KT	0.5297	-0.24479	0.055915
	249	TCGA-AQ-A04H	0.4469	-0.02346	0.015862
	250	TCGA-AQ-A04J	0.7975	0.03114	0.042107
	251	TCGA-AQ-A04L	-0.1655	0.157148	0.007464
	252	TCGA-AQ-A0Y5	-0.5776	-0.3357	0.004195
	253	TCGA-AQ-A54N	0.1452	0.608921	0.015417
	254	TCGA-AQ-A54O	-0.4856	0.242197	0.037976
	255	TCGA-AQ-A7U7	-0.3898	-0.599	0.003138
	256	TCGA-AR-A0TP	0.682	0.430922	0.00452
	257	TCGA-AR-A0TQ	0.8442	0.35384	0.017239
	258	TCGA-AR-A0TR	-0.7996	0.207099	0.072659
	259	TCGA-AR-A0TS	0.8995	-0.29335	0.102014
	260	TCGA-AR-A0TT	0.1454	0.409564	0.005003
	261	TCGA-AR-A0TU	1.4047	0.578877	0.048895
	262	TCGA-AR-A0TV	0.5675	0.49257	0.000403
	263	TCGA-AR-A0TW	-0.2115	0.697098	0.059188
	264	TCGA-AR-A0TX	0.2413	-0.66032	0.058282
	265	TCGA-AR-A0TY	0.9003	0.505179	0.011193
	266	TCGA-AR-A0TZ	0.5211	-0.09894	0.027563
	267	TCGA-AR-A0U0	0.7622	0.207363	0.022071
	268	TCGA-AR-A0U2	1.3127	0.20408	0.088116
	269	TCGA-AR-A0U3	0.6134	0.679378	0.000312
	270	TCGA-AR-A0U4	0.7203	0.581295	0.001385
	271	TCGA-AR-A1AH	1.0343	0.642981	0.010979
	272	TCGA-AR-A1AI	1.0544	0.784614	0.005218
	273	TCGA-AR-A1AJ	0.8379	0.451497	0.010705
	274	TCGA-AR-A1AK	-0.062	0.259498	0.00741
	275	TCGA-AR-A1AL	-0.3459	-0.84092	0.017568
	276	TCGA-AR-A1AM	-1.0518	-0.1666	0.056179
	277	TCGA-AR-A1AN	-0.2883	0.359156	0.030054
	278	TCGA-AR-A1AO	0.0999	-0.23551	0.008066
	279	TCGA-AR-A1AP	-0.0209	-0.12552	0.000785
	280	TCGA-AR-A1AQ	0.9874	0.78983	0.002799
	281	TCGA-AR-A1AR	1.0337	0.582863	0.014572
	282	TCGA-AR-A1AS	0.0962	0.126177	6.44e-05
	283	TCGA-AR-A1AT	0.3921	0.587953	0.00275
	284	TCGA-AR-A1AU	0.0069	0.325854	0.007294
	285	TCGA-AR-A1AV	-0.216	0.267952	0.016792
	286	TCGA-AR-A1AW	0.2747	0.68718	0.012198
	287	TCGA-AR-A1AX	0.2181	0.203585	1.51e-05
	288	TCGA-AR-A1AY	1.2034	0.500241	0.035448
	289	TCGA-AR-A24H	0.9729	0.429905	0.021139
	290	TCGA-AR-A24K	0.4409	0.12484	0.007162
	291	TCGA-AR-A24L	0.2339	-0.10752	0.008357
	292	TCGA-AR-A24M	-0.2743	-0.3703	0.000661
	293	TCGA-AR-A24N	0.3982	0.307349	0.000592
	294	TCGA-AR-A24O	-0.0107	-0.64795	0.029114
	295	TCGA-AR-A24P	0.2078	-0.41869	0.028139
	296	TCGA-AR-A24Q	0.8461	0.556128	0.006028
	297	TCGA-AR-A24R	0.321	0.292493	5.83e-05
	298	TCGA-AR-A24S	0.4762	0.241663	0.003944
	299	TCGA-AR-A24T	-0.8057	-0.4114	0.011146
	300	TCGA-AR-A24U	0.471	0.460326	8.17e-06
	301	TCGA-AR-A24V	-0.1773	0.051554	0.003755
	302	TCGA-AR-A24W	-1.003	-0.24011	0.041727
	303	TCGA-AR-A24X	-0.1279	0.278653	0.01185
	304	TCGA-AR-A24Z	0.5883	0.232969	0.009052
	305	TCGA-AR-A250	0.4545	0.180364	0.005388
	306	TCGA-AR-A251	1.0614	0.251679	0.047007
	307	TCGA-AR-A252	-0.067	0.283154	0.00879
	308	TCGA-AR-A254	0.7106	0.502275	0.003112
	309	TCGA-AR-A255	0.1676	0.151171	1.94e-05
	310	TCGA-AR-A256	1.1981	0.502315	0.034709
	311	TCGA-AR-A2LE	-0.6345	-0.22656	0.011931
	312	TCGA-AR-A2LH	0.0848	0.155205	0.000355
	313	TCGA-AR-A2LJ	-0.4836	0.028028	0.018767
	314	TCGA-AR-A2LK	0.6569	0.131233	0.019811
	315	TCGA-AR-A2LM	-0.8477	-0.23451	0.026957
	316	TCGA-AR-A2LN	-1.5044	-0.61156	0.057153
	317	TCGA-AR-A2LO	0.0127	-0.16675	0.002309
	318	TCGA-AR-A2LQ	-0.6906	-0.79157	0.000731
	319	TCGA-AR-A5QM	-0.3041	-0.44765	0.001477
	320	TCGA-AR-A5QN	-0.2318	-0.0423	0.002575
	321	TCGA-AR-A5QP	-0.164	-0.37434	0.003172
	322	TCGA-AR-A5QQ	0.9682	0.583965	0.010585
	323	TCGA-B6-A0I1	0.6646	0.775708	0.00234
	324	TCGA-B6-A0I2	0.5835	0.007756	0.024884
	325	TCGA-B6-A0I5	-0.319	-0.29194	7.26e-05
	326	TCGA-B6-A0I6	0.9941	0.297175	0.035373
	327	TCGA-B6-A0I8	-0.6069	-0.41773	0.003781
	328	TCGA-B6-A0I9	0.4464	0.417557	0.000216
	329	TCGA-B6-A0IA	0.1796	-0.10741	0.00593
	330	TCGA-B6-A0IB	0.2183	-0.05743	0.005653
	331	TCGA-B6-A0IC	-0.25	-0.0749	0.002665
	332	TCGA-B6-A0IE	0.2136	-0.04561	0.004819
	333	TCGA-B6-A0IG	0.362	0.120087	0.005771
	334	TCGA-B6-A0IH	-1.4475	-0.41154	0.077068
	335	TCGA-B6-A0IJ	1.255	0.604156	0.030938
	336	TCGA-B6-A0IK	0.4866	0.208394	0.006517
	337	TCGA-B6-A0IM	0.2032	-0.26368	0.015972
	338	TCGA-B6-A0IN	-0.108	0.148985	0.007444
	339	TCGA-B6-A0IO	0.0019	0.036132	0.002253
	340	TCGA-B6-A0IP	-0.0623	-0.24369	0.004287
	341	TCGA-B6-A0IQ	1.1649	0.843697	0.008109
	342	TCGA-B6-A0RE	0.8333	0.483991	0.010695
	343	TCGA-B6-A0RG	0.2191	0.345967	0.00135
	344	TCGA-B6-A0RH	0.2496	0.11446	0.00131
	345	TCGA-B6-A0RI	0.3981	0.037051	0.009664
	346	TCGA-B6-A0RL	0.6484	-0.16848	0.048039
	347	TCGA-B6-A0RM	-0.0277	0.036481	0.00056
	348	TCGA-B6-A0RN	-1.1128	0.395104	0.16381
	349	TCGA-B6-A0RO	-0.6517	-0.73702	0.000526
	350	TCGA-B6-A0RP	-0.7813	-0.07541	0.038802
	351	TCGA-B6-A0RQ	-1.5363	-0.78585	0.040562
	352	TCGA-B6-A0RS	0.4766	0.529574	0.00041
	353	TCGA-B6-A0RT	0.6972	0.567033	0.001678
	354	TCGA-B6-A0RU	1.114	0.182695	0.065872
	355	TCGA-B6-A0RV	0.0292	-0.4889	0.01939
	356	TCGA-B6-A0WS	-0.0353	-0.06035	0.001546
	357	TCGA-B6-A0WT	0.122	-0.14079	0.005088
	358	TCGA-B6-A0WV	0.5196	0.225143	0.007079
	359	TCGA-B6-A0WW	0.044	-0.28124	0.010519
	360	TCGA-B6-A0WX	0.2382	-0.1389	0.010485
	361	TCGA-B6-A0WY	-0.3452	-0.03311	0.007415
	362	TCGA-B6-A0WZ	-0.0406	-0.24455	0.004932
	363	TCGA-B6-A0X0	-0.2837	-0.24328	0.000324
	364	TCGA-B6-A0X1	1.1868	0.48908	0.034969
	365	TCGA-B6-A0X4	-0.9085	0.01181	0.060808
	366	TCGA-B6-A0X5	0.7613	-0.05119	0.047334
	367	TCGA-B6-A0X7	-0.7025	-0.58514	0.000993
	368	TCGA-B6-A1KC	0.171	0.352576	0.002946
	369	TCGA-B6-A1KF	1.0447	0.527027	0.025364
	370	TCGA-B6-A1KI	-0.928	-0.45787	0.015849
	371	TCGA-B6-A1KN	0.7085	0.378848	0.010502
	372	TCGA-B6-A2IU	-0.0582	-0.46559	0.012122
	373	TCGA-C8-A12K	1.0786	0.814659	0.005705
	374	TCGA-C8-A12L	0.9047	1.04137	0.001664
	375	TCGA-C8-A12M	-0.0721	0.626514	0.039857
	376	TCGA-C8-A12N	-0.6178	0.094099	0.042429
	377	TCGA-C8-A12O	0.3665	0.250352	0.002672
	378	TCGA-C8-A12P	0.495	0.413182	0.000601
	379	TCGA-C8-A12Q	0.1185	0.141762	0.000698
	380	TCGA-C8-A12T	0.7099	0.638419	0.000689
	381	TCGA-C8-A12U	0.9045	0.787407	0.001253
	382	TCGA-C8-A12V	0.489	0.906993	0.01501
	383	TCGA-C8-A12W	0.6266	0.46008	0.002263
	384	TCGA-C8-A12X	-0.1501	-0.50139	0.0101
	385	TCGA-C8-A12Y	-0.0524	0.063795	0.00311
	386	TCGA-C8-A12Z	0.5634	0.752452	0.002945
	387	TCGA-C8-A130	0.8258	0.533532	0.007461
	388	TCGA-C8-A131	0.6856	0.97365	0.007418
	389	TCGA-C8-A132	-0.0032	0.703696	0.040815
	390	TCGA-C8-A133	-0.88	0.122657	0.086211
	391	TCGA-C8-A134	1.1331	0.891432	0.004804
	392	TCGA-C8-A135	0.5209	0.281264	0.004836
	393	TCGA-C8-A137	0.6713	0.214912	0.017145
	394	TCGA-C8-A138	0.2035	0.440985	0.004609
	395	TCGA-C8-A1HE	-0.2758	0.016579	0.00787
	396	TCGA-C8-A1HF	1.0102	0.780924	0.004418
	397	TCGA-C8-A1HG	0.8388	0.650595	0.00299
	398	TCGA-C8-A1HI	-0.2326	0.457689	0.042802
	399	TCGA-C8-A1HJ	1.4708	0.99746	0.018382
	400	TCGA-C8-A1HK	0.598	0.713825	0.001336
	401	TCGA-C8-A1HL	0.8724	0.416389	0.016967
	402	TCGA-C8-A1HM	1.1426	1.03729	0.000913
	403	TCGA-C8-A1HN	0.7713	0.604088	0.00251
	404	TCGA-C8-A1HO	0.2544	0.720595	0.019074
	405	TCGA-C8-A26V	0.2856	0.552317	0.005805
	406	TCGA-C8-A26W	0.7857	0.362867	0.014758
	407	TCGA-C8-A26X	0.266	0.753821	0.019734
	408	TCGA-C8-A26Y	0.7776	0.563541	0.003977
	409	TCGA-C8-A26Z	-0.0085	0.099903	0.001114
	410	TCGA-C8-A273	0.2804	0.319865	0.000297
	411	TCGA-C8-A274	0.1591	0.484276	0.008633
	412	TCGA-C8-A275	1.0802	0.766923	0.00802
	413	TCGA-C8-A278	0.5839	0.702725	0.001153
	414	TCGA-C8-A27A	1.0603	0.971894	0.000688
	415	TCGA-C8-A27B	1.2096	0.977031	0.004423
	416	TCGA-C8-A3M7	-0.1359	-0.37233	0.009143
	417	TCGA-C8-A3M8	0.1318	0.225903	0.001019
	418	TCGA-C8-A8HP	0.376	0.920108	0.02441
	419	TCGA-C8-A8HQ	0.6846	0.553352	0.00145
	420	TCGA-C8-A8HR	0.1539	0.102414	0.00114
	421	TCGA-E2-A105	0.2697	-0.39748	0.031913
	422	TCGA-E2-A106	-0.5906	-0.48592	0.000786
	423	TCGA-E2-A107	0.5041	-0.01409	0.019251
	424	TCGA-E2-A108	-0.0376	-0.43776	0.01148
	425	TCGA-E2-A109	0.7685	0.31317	0.014864
	426	TCGA-E2-A10A	0.3857	-0.10037	0.016939
	427	TCGA-E2-A10B	0.0284	0.234495	0.003045
	428	TCGA-E2-A10C	0.3192	-0.10752	0.013055
	429	TCGA-E2-A10E	-0.0414	-0.28896	0.004394
	430	TCGA-E2-A10F	-0.0521	-0.7139	0.031401
	431	TCGA-E2-A14N	1.2771	0.615588	0.031374
	432	TCGA-E2-A14O	0.1874	-0.6037	0.044869
	433	TCGA-E2-A14P	0.8714	0.639426	0.003858
	434	TCGA-E2-A14Q	-0.1769	0.00514	0.002376
	435	TCGA-E2-A14R	1.0393	0.216643	0.048521
	436	TCGA-E2-A14S	0.4082	-0.38163	0.044726
	437	TCGA-E2-A14T	0.1705	-0.43269	0.026085
	438	TCGA-E2-A14U	-1.6957	-0.44812	0.11159
	439	TCGA-E2-A14V	0.9436	-0.27512	0.106488
	440	TCGA-E2-A14W	0.4089	-0.20055	0.02663
	441	TCGA-E2-A14X	0.6222	0.156144	0.015573
	442	TCGA-E2-A14Y	1.0346	0.624287	0.01207
	443	TCGA-E2-A14Z	0.284	-0.29133	0.023731
	444	TCGA-E2-A150	0.4831	0.224785	0.004784
	445	TCGA-E2-A152	0.1259	0.246847	0.001049
	446	TCGA-E2-A153	-0.8046	-0.77373	6.83e-05
	447	TCGA-E2-A154	0.081	-0.53527	0.027229
	448	TCGA-E2-A155	0.4859	0.340197	0.001522
	449	TCGA-E2-A156	-0.4589	0.00464	0.015405
	450	TCGA-E2-A158	0.3424	-0.51235	0.05238
	451	TCGA-E2-A159	0.8442	0.614198	0.003793
	452	TCGA-E2-A15A	0.5739	-0.69161	0.11482
	453	TCGA-E2-A15C	-0.6931	-0.46171	0.003839
	454	TCGA-E2-A15D	-0.877	-0.43117	0.01425
	455	TCGA-E2-A15E	-0.1268	0.457019	0.024437
	456	TCGA-E2-A15F	0.132	-0.3711	0.018147
	457	TCGA-E2-A15G	-0.7442	-0.53474	0.003146
	458	TCGA-E2-A15H	0.3453	-0.53688	0.055796
	459	TCGA-E2-A15I	-1.2219	-0.65768	0.022823
	460	TCGA-E2-A15J	-0.1989	0.028625	0.003711
	461	TCGA-E2-A15K	0.4888	-0.19957	0.033973
	462	TCGA-E2-A15L	0.2665	0.154	0.000907
	463	TCGA-E2-A15M	0.5154	-0.6849	0.103292
	464	TCGA-E2-A15O	0.3943	-0.37497	0.042427
	465	TCGA-E2-A15P	-0.6214	-0.41665	0.003006
	466	TCGA-E2-A15R	0.2721	-0.42912	0.035253
	467	TCGA-E2-A15S	0.8606	-0.53526	0.139693
	468	TCGA-E2-A15T	0.3431	-0.46999	0.047398
	469	TCGA-E2-A1AZ	1.0923	0.533893	0.022356
	470	TCGA-E2-A1B0	0.7037	0.014374	0.034067
	471	TCGA-E2-A1B1	0.034	-0.61338	0.030048
	472	TCGA-E2-A1B4	-1.2708	-0.69123	0.024083
	473	TCGA-E2-A1B5	-0.4487	-0.58762	0.001384
	474	TCGA-E2-A1B6	0.6664	0.303692	0.009432
	475	TCGA-E2-A1BC	-1.4928	-0.11938	0.135237
	476	TCGA-E2-A1BD	-0.1487	0.175793	0.007549
	477	TCGA-E2-A1IE	0.2305	-0.32563	0.022174
	478	TCGA-E2-A1IF	-0.1333	0.072121	0.003025
	479	TCGA-E2-A1IG	-0.249	-0.15734	0.000602
	480	TCGA-E2-A1IH	-0.0686	-0.5056	0.013691
	481	TCGA-E2-A1II	0.8056	0.601576	0.002984
	482	TCGA-E2-A1IJ	-0.6757	-0.6082	0.000327
	483	TCGA-E2-A1IK	-0.5239	-0.49853	4.61e-05
	484	TCGA-E2-A1IL	-0.7902	-0.71726	0.000381
	485	TCGA-E2-A1IN	-0.2736	-0.34904	0.000408
	486	TCGA-E2-A1IO	-0.4942	0.052608	0.021437
	487	TCGA-E2-A1IU	-0.5288	-0.54926	3e-05
	488	TCGA-E2-A1L6	-0.1528	-0.76516	0.026884
	489	TCGA-E2-A1L7	1.1093	0.184637	0.061299
	490	TCGA-E2-A1L8	-0.3904	-0.24238	0.001571
	491	TCGA-E2-A1L9	-0.1921	-0.43742	0.004315
	492	TCGA-E2-A1LA	0.4241	0.002702	0.012731
	493	TCGA-E2-A1LB	-0.1588	-0.33337	0.002185
	494	TCGA-E2-A1LE	0.2747	-0.19784	0.016009
	495	TCGA-E2-A1LG	0.9569	-0.51271	0.154843
	496	TCGA-E2-A1LH	0.4824	0.323258	0.001816
	497	TCGA-E2-A1LI	1.1937	0.571405	0.027764
	498	TCGA-E2-A1LK	0.4915	0.454692	9.71e-05
	499	TCGA-E2-A1LL	0.853	0.46812	0.01062
	500	TCGA-E2-A1LS	-0.1773	-0.21287	9.07e-05
	501	TCGA-E2-A2P5	0.4417	0.377181	0.000298
	502	TCGA-E2-A2P6	0.1454	-0.29312	0.013787
	503	TCGA-E2-A3DX	-0.8795	0.083834	0.066534
	504	TCGA-E2-A56Z	0.1662	-0.05889	0.003632
	505	TCGA-E2-A570	-0.1231	-0.55377	0.013298
	506	TCGA-E2-A572	-1.2413	-0.32297	0.060462
	507	TCGA-E2-A573	1.0148	0.172007	0.050925
	508	TCGA-E2-A574	0.6404	-0.00392	0.029764
	509	TCGA-E2-A576	0.0323	-0.62954	0.031405
	510	TCGA-E2-A9RU	0.5585	0.104688	0.014765
	511	TCGA-E9-A1N3	-0.1617	0.216115	0.013306
	512	TCGA-E9-A1N4	-0.0038	-0.00843	2e-06
	513	TCGA-E9-A1N5	0.182	0.230102	0.000216
	514	TCGA-E9-A1N6	0.6698	-0.00142	0.041998
	515	TCGA-E9-A1N8	0.5267	-0.11634	0.038546
	516	TCGA-E9-A1N9	0.7624	0.304461	0.019548
	517	TCGA-E9-A1NA	0.1893	0.459056	0.006783
	518	TCGA-E9-A1NC	0.2931	-0.38514	0.042881
	519	TCGA-E9-A1ND	0.5402	0.446114	0.000825
	520	TCGA-E9-A1NE	0.2292	0.269874	0.000154
	521	TCGA-E9-A1NF	-0.1494	0.37329	0.025467
	522	TCGA-E9-A1NG	-0.5208	-0.42418	0.00087
	523	TCGA-E9-A1NH	-0.8399	-0.16829	0.042047
	524	TCGA-E9-A1NI	0.3133	0.107993	0.003929
	525	TCGA-E9-A1QZ	0.1545	0.245714	0.000776
	526	TCGA-E9-A1R0	-0.0968	0.174518	0.006862
	527	TCGA-E9-A1R2	-0.0691	0.415573	0.021898
	528	TCGA-E9-A1R3	-2.2639	-0.17834	0.405454
	529	TCGA-E9-A1R4	0.0665	-0.22049	0.007677
	530	TCGA-E9-A1R5	-0.4849	-0.39827	0.0007
	531	TCGA-E9-A1R6	-0.0138	-0.36831	0.011715
	532	TCGA-E9-A1R7	0.3492	-0.18638	0.026739
	533	TCGA-E9-A1RA	-0.1963	-0.27499	0.000577
	534	TCGA-E9-A1RB	1.0557	0.53394	0.025377
	535	TCGA-E9-A1RC	0.1135	-0.43131	0.027668
	536	TCGA-E9-A1RD	-0.2151	-0.51319	0.008283
	537	TCGA-E9-A1RE	0.3092	-0.20897	0.025029
	538	TCGA-E9-A1RF	-0.0159	0.045126	0.000347
	539	TCGA-E9-A1RG	0.2811	-0.1428	0.01675
	540	TCGA-E9-A1RH	0.9764	0.622185	0.011696
	541	TCGA-E9-A1RI	-0.5552	-0.03054	0.02566
	542	TCGA-E9-A226	0.2215	-0.08111	0.008536
	543	TCGA-E9-A227	-0.2363	0.23243	0.020481
	544	TCGA-E9-A228	0.8497	0.273852	0.030911
	545	TCGA-E9-A229	0.0798	0.029217	0.000239
	546	TCGA-E9-A22A	0.4376	0.337116	0.000941
	547	TCGA-E9-A22B	-0.0364	0.562063	0.033387
	548	TCGA-E9-A22D	0.6724	0.771346	0.000913
	549	TCGA-E9-A22E	-0.1502	0.298126	0.018736
	550	TCGA-E9-A22G	1.3174	0.888146	0.017176
	551	TCGA-E9-A22H	0.5335	0.178102	0.011774
	552	TCGA-E9-A243	0.5978	0.511152	0.0007
	553	TCGA-E9-A244	0.8151	0.441647	0.013001
	554	TCGA-E9-A245	-0.273	0.147801	0.016506
	555	TCGA-E9-A247	0.4987	-0.04046	0.027098
	556	TCGA-E9-A248	0.964	0.784222	0.003013
	557	TCGA-E9-A249	0.2117	-0.18982	0.015028
	558	TCGA-E9-A24A	-0.3447	-0.60795	0.00646
	559	TCGA-E9-A295	-0.1968	0.051639	0.005754
	560	TCGA-E9-A2JS	0.7057	0.214405	0.0225
	561	TCGA-E9-A2JT	-0.1702	-0.62448	0.019238
	562	TCGA-E9-A3HO	0.484	0.739709	0.006095
	563	TCGA-E9-A3Q9	-1.4258	0.121001	0.223032
	564	TCGA-E9-A3QA	0.7055	0.889302	0.003149
	565	TCGA-E9-A3X8	-0.6608	-0.21655	0.018397
	566	TCGA-E9-A54X	-0.1427	-0.14623	1.16e-06
	567	TCGA-E9-A54Y	0.3531	0.695233	0.010912
	568	TCGA-E9-A5FK	-0.9287	-0.37413	0.028669
	569	TCGA-E9-A5FL	0.2799	0.579663	0.008376
	570	TCGA-E9-A5UO	0.0654	-0.3335	0.014833
	571	TCGA-E9-A5UP	-1.2237	0.724153	0.35368
	572	TCGA-E9-A6HE	0.1444	-0.26507	0.015629
	573	TCGA-EW-A1IW	0.5078	-0.61918	0.104753
	574	TCGA-EW-A1IX	-1.0609	-0.50695	0.024872
	575	TCGA-EW-A1IY	0.4003	0.015664	0.012044
	576	TCGA-EW-A1IZ	0.1609	0.503999	0.009735
	577	TCGA-EW-A1J1	-0.3354	0.527112	0.062317
	578	TCGA-EW-A1J2	-1.1025	-0.14402	0.075708
	579	TCGA-EW-A1J3	0.4182	0.164057	0.006211
	580	TCGA-EW-A1J5	0.1665	0.457338	0.0077
	581	TCGA-EW-A1J6	0.2122	0.376642	0.002231
	582	TCGA-EW-A1OV	0.2351	0.391819	0.002138
	583	TCGA-EW-A1OW	0.9393	0.282248	0.035432
	584	TCGA-EW-A1OX	-0.3106	-0.56138	0.00766
	585	TCGA-EW-A1OY	0.6158	0.119404	0.020874
	586	TCGA-EW-A1OZ	0.4701	0.320199	0.001897
	587	TCGA-EW-A1P0	-0.0475	-0.7688	0.043996
	588	TCGA-EW-A1P1	-0.3904	0.246238	0.035384
	589	TCGA-EW-A1P3	0.1451	0.09889	0.000209
	590	TCGA-EW-A1P4	1.1462	0.524728	0.031889
	591	TCGA-EW-A1P5	-0.087	0.112557	0.003234
	592	TCGA-EW-A1P6	0.0869	-0.25655	0.009865
	593	TCGA-EW-A1P7	-0.3882	0.094105	0.019067
	594	TCGA-EW-A1P8	1.0645	0.88486	0.002646
	595	TCGA-EW-A1PA	0.3048	0.311045	2.89e-05
	596	TCGA-EW-A1PB	0.6876	0.690652	1.01e-06
	597	TCGA-EW-A1PC	1.3876	0.285286	0.10005
	598	TCGA-EW-A1PD	0.4676	-0.19812	0.036114
	599	TCGA-EW-A1PE	-0.2639	-0.11168	0.002193
	600	TCGA-EW-A1PF	-0.3388	-0.21272	0.001465
	601	TCGA-EW-A1PG	-1.326	-0.52292	0.052901
	602	TCGA-EW-A1PH	0.9498	0.679519	0.005923
	603	TCGA-EW-A2FR	0.0683	0.359646	0.006952
	604	TCGA-EW-A2FS	0.1032	0.039753	0.00041
	605	TCGA-EW-A2FV	0.6113	0.434491	0.002577
	606	TCGA-EW-A2FW	0.8831	0.057801	0.056368
	607	TCGA-EW-A3E8	-0.4757	-0.7107	0.004911
	608	TCGA-EW-A3U0	0.4755	0.313331	0.002303
	609	TCGA-EW-A423	-0.3503	0.40824	0.047645
	610	TCGA-EW-A424	-0.2322	-0.39251	0.002083
	611	TCGA-EW-A6S9	0.0831	0.344583	0.005756
	612	TCGA-EW-A6SA	0.5727	0.075125	0.021339
	613	TCGA-EW-A6SB	0.6122	0.846408	0.005229
	614	TCGA-EW-A6SC	0.2813	0.243149	0.000122
	615	TCGA-EW-A6SD	0.2324	0.824209	0.029258
	616	TCGA-GI-A2C8	-1.6769	0.232212	0.300233
	617	TCGA-GI-A2C9	0.4312	-0.68958	0.10491
	618	TCGA-HN-A2NL	1.152	0.719109	0.013595
	619	TCGA-HN-A2OB	-1.4038	-0.65516	0.04066
	620	TCGA-JL-A3YW	0.064	0.285264	0.00351
	621	TCGA-JL-A3YX	0.2548	0.058606	0.00276
	622	TCGA-LD-A66U	-0.7347	-0.09504	0.029508
	623	TCGA-LD-A74U	-0.3047	-0.76995	0.015806
	624	TCGA-LD-A7W5	-0.2941	0.287251	0.024425
	625	TCGA-LD-A7W6	-0.0077	0.094566	0.000976
	626	TCGA-LD-A9QF	-0.1385	0.298605	0.014645
	627	TCGA-LL-A440	-0.6178	-0.38575	0.003861
	628	TCGA-LL-A441	0.2218	0.448873	0.003697
	629	TCGA-LL-A442	-0.276	0.253452	0.020097
	630	TCGA-LL-A50Y	-0.642	-0.23312	0.011986
	631	TCGA-LL-A5YL	-0.0087	-0.25226	0.004253
	632	TCGA-LL-A5YM	0.0828	0.368781	0.005864
	633	TCGA-LL-A5YN	-0.2205	0.210872	0.013341
	634	TCGA-LL-A5YO	0.6133	0.57005	0.000134
	635	TCGA-LL-A5YP	0.6335	0.553156	0.000463
	636	TCGA-LL-A6FP	-1.2012	-0.66253	0.020803
	637	TCGA-LL-A6FQ	-0.4292	-0.01061	0.012562
	638	TCGA-LL-A6FR	0.2062	0.270305	0.000295
	639	TCGA-LL-A73Y	0.0737	0.46109	0.010759
	640	TCGA-LL-A73Z	0.1687	0.275221	0.000813
	641	TCGA-LL-A740	-0.3115	-0.26899	0.00013
	642	TCGA-LL-A7SZ	0.2964	0.552523	0.004703
	643	TCGA-LL-A7T0	0.5272	0.422918	0.00078
	644	TCGA-LL-A8F5	0.8732	0.736214	0.001345
	645	TCGA-LL-A9Q3	-0.7793	0.499384	0.117223
	646	TCGA-MS-A51U	-0.7972	0.322329	0.116834
	647	TCGA-OK-A5Q2	0.1832	0.128507	0.000593
	648	TCGA-OL-A5D6	-0.5468	0.45888	0.072512
	649	TCGA-OL-A5D7	1.1115	0.916774	0.002719
	650	TCGA-OL-A5D8	-0.1764	0.264492	0.013936
	651	TCGA-OL-A5DA	-0.5859	-0.00214	0.024432
	652	TCGA-OL-A5RU	-0.956	-0.41656	0.020863
	653	TCGA-OL-A5RV	-0.7271	-0.62774	0.000708
	654	TCGA-OL-A5RW	0.6022	-0.06688	0.032095
[truncated: 8,622 more rows]

## Sheet: Suppl. Fig. 4
Suppl. Fig. 4
	local_idx	PATIENT	Proliferation	pred	loss	Stromal Fraction	Leukocyte Fraction	TIL Regional Fraction	LISS
	0	TCGA-4H-AAAK	-0.1923	0.211923	0.011728
	1	TCGA-5T-A9QA	0.2776	0.243422	8.47e-05
	2	TCGA-A1-A0SB	-0.3677	0.01596	0.010553
	3	TCGA-A1-A0SD	-0.3768	0.042655	0.012614
	4	TCGA-A1-A0SE	0.1094	-0.00751	0.00098
	5	TCGA-A1-A0SF	-0.2108	0.009855	0.003491
	6	TCGA-A1-A0SH	-0.636	0.149421	0.044228
	7	TCGA-A1-A0SI	0.4131	0.089152	0.007524
	8	TCGA-A1-A0SJ	0.2876	0.039961	0.004397
	9	TCGA-A1-A0SK	1.43	0.382824	0.078619
	10	TCGA-A1-A0SM	0.1385	0.066405	0.000373
	11	TCGA-A1-A0SN	0.4545	0.025105	0.013219
	12	TCGA-A1-A0SP	1.0302	0.166	0.053545
	13	TCGA-A1-A0SQ	-0.1021	0.016138	0.001002
	14	TCGA-A2-A04N	-0.4492	0.090884	0.021161
	15	TCGA-A2-A04P	0.6061	0.100183	0.018569
	16	TCGA-A2-A04Q	0.4984	-0.03285	0.020475
	17	TCGA-A2-A04R	0.5521	0.118367	0.013648
	18	TCGA-A2-A04T	1.1192	0.159938	0.066757
	19	TCGA-A2-A04U	0.8525	0.229605	0.028148
	20	TCGA-A2-A04V	0.094	0.093649	8.93e-09
	21	TCGA-A2-A04W	0.0808	0.040466	0.000118
	22	TCGA-A2-A04X	0.407	0.06114	0.008678
	23	TCGA-A2-A04Y	0.3163	0.046107	0.005296
	24	TCGA-A2-A0CK	-0.2082	-0.08124	0.001169
	25	TCGA-A2-A0CL	0.4447	-0.05691	0.018254
	26	TCGA-A2-A0CM	1.0581	0.216576	0.051375
	27	TCGA-A2-A0CO	-1.3427	-0.04351	0.122451
	28	TCGA-A2-A0CP	-1.3391	-0.05208	0.120169
	29	TCGA-A2-A0CQ	-0.208	0.196209	0.011853
	30	TCGA-A2-A0CR	-0.5969	-0.01995	0.024149
	31	TCGA-A2-A0CS	-0.5698	0.119157	0.034435
	32	TCGA-A2-A0CT	0.2446	0.006076	0.004127
	33	TCGA-A2-A0CU	0.0995	0.096242	7.7e-07
	34	TCGA-A2-A0CV	-1.4616	-0.0185	0.151081
	35	TCGA-A2-A0CW	0.7815	0.021142	0.041943
	36	TCGA-A2-A0CX	0.4597	0.068702	0.011091
	37	TCGA-A2-A0CY	0.1728	0.113793	0.000253
	38	TCGA-A2-A0CZ	-1.0951	-0.10285	0.071428
	39	TCGA-A2-A0D0	1.2749	0.052435	0.108416
	40	TCGA-A2-A0D3	-1.213	-0.12204	0.086345
	41	TCGA-A2-A0D4	0.7853	0.032232	0.041142
	42	TCGA-A2-A0EM	-0.3767	0.014556	0.011106
	43	TCGA-A2-A0EN	-0.6863	-0.07005	0.027551
	44	TCGA-A2-A0EO	-0.5563	-0.03612	0.019631
	45	TCGA-A2-A0EP	-0.3894	-0.06379	0.007692
	46	TCGA-A2-A0EQ	0.7734	0.129772	0.030053
	47	TCGA-A2-A0ER	0.3503	-0.04823	0.011522
	48	TCGA-A2-A0ES	-0.7989	-0.08077	0.037413
	49	TCGA-A2-A0ET	-0.2306	0.08034	0.007014
	50	TCGA-A2-A0EU	0.0983	-0.04796	0.001552
	51	TCGA-A2-A0EV	0.0179	0.030375	1.13e-05
	52	TCGA-A2-A0EW	-0.7645	0.129648	0.058002
	53	TCGA-A2-A0EX	-0.8727	-0.13581	0.039394
	54	TCGA-A2-A0EY	0.1158	0.019791	0.000669
	55	TCGA-A2-A0ST	0.4604	-0.08973	0.021955
	56	TCGA-A2-A0SU	-0.135	0.042086	0.002275
	57	TCGA-A2-A0SV	0.6966	0.119014	0.024202
	58	TCGA-A2-A0SW	0.5964	0.171189	0.013117
	59	TCGA-A2-A0SX	0.699	-0.01847	0.037345
	60	TCGA-A2-A0SY	-0.227	0.081712	0.006914
	61	TCGA-A2-A0T0	0.7168	0.150782	0.023242
	62	TCGA-A2-A0T1	0.2713	0.085569	0.002503
	63	TCGA-A2-A0T2	0.0382	0.111505	0.00039
	64	TCGA-A2-A0T3	0.8889	-0.05896	0.065179
	65	TCGA-A2-A0T4	0.3424	-0.03649	0.010415
	66	TCGA-A2-A0T5	-0.0528	0.12226	0.002223
	67	TCGA-A2-A0T6	-1.1017	0.026891	0.092404
	68	TCGA-A2-A0T7	0.0132	0.062954	0.00018
	69	TCGA-A2-A0YC	-0.163	-0.0676	0.00066
	70	TCGA-A2-A0YD	-0.5304	0.024721	0.022356
	71	TCGA-A2-A0YE	0.8898	0.047452	0.051476
	72	TCGA-A2-A0YF	0.2332	0.009599	0.003627
	73	TCGA-A2-A0YG	0.8365	-0.03644	0.055283
	74	TCGA-A2-A0YH	0.4222	0.07021	0.008988
	75	TCGA-A2-A0YI	-0.9712	-0.08581	0.05687
	76	TCGA-A2-A0YJ	0.6819	0.101619	0.024429
	77	TCGA-A2-A0YK	-0.5819	-0.14306	0.013971
	78	TCGA-A2-A0YL	-0.0333	-0.14352	0.000881
	79	TCGA-A2-A0YM	1.1814	0.049148	0.093005
	80	TCGA-A2-A0YT	0.6563	-0.07434	0.038729
	81	TCGA-A2-A1FV	-0.2322	0.007937	0.004183
	82	TCGA-A2-A1FW	0.3557	0.136834	0.003475
	83	TCGA-A2-A1FX	0.5299	0.189046	0.008429
	84	TCGA-A2-A1FZ	-0.3942	0.044232	0.013945
	85	TCGA-A2-A1G0	-0.9237	-0.00688	0.06098
	86	TCGA-A2-A1G1	0.9264	0.115538	0.0477
	87	TCGA-A2-A1G4	0.4743	0.064898	0.01216
	88	TCGA-A2-A1G6	-1.577	0.018743	0.184734
	89	TCGA-A2-A259	-0.6793	-0.12484	0.022303
	90	TCGA-A2-A25A	-0.1574	0.000219	0.001802
	91	TCGA-A2-A25B	0.9975	0.169178	0.049776
	92	TCGA-A2-A25C	0.5117	0.095592	0.012561
	93	TCGA-A2-A25D	0.112	0.040261	0.000373
	94	TCGA-A2-A25E	0.6456	0.223522	0.012924
	95	TCGA-A2-A25F	0.7121	0.067225	0.03017
	96	TCGA-A2-A3KC	-0.0473	-0.02506	3.59e-05
	97	TCGA-A2-A3KD	-0.2004	0.047592	0.004462
	98	TCGA-A2-A3XS	0.5648	0.057629	0.018661
	99	TCGA-A2-A3XT	0.9164	0.169428	0.040479
	100	TCGA-A2-A3XU	0.4655	0.383686	0.000486
	101	TCGA-A2-A3XV	-0.2519	0.291006	0.021383
	102	TCGA-A2-A3XW	-0.7302	0.094271	0.049314
	103	TCGA-A2-A3XX	0.8117	0.040883	0.043105
	104	TCGA-A2-A3XY	0.4984	0.143889	0.009118
	105	TCGA-A2-A3XZ	0.1718	0.119675	0.000197
	106	TCGA-A2-A3Y0	1.0212	0.200433	0.048872
	107	TCGA-A2-A4RW	-0.3846	-0.05877	0.007702
	108	TCGA-A2-A4RX	0.27	-0.01285	0.005804
	109	TCGA-A2-A4RY	-1.0561	-0.08085	0.069
	110	TCGA-A2-A4S0	-1.2724	0.13381	0.143457
	111	TCGA-A2-A4S1	-0.53	0.045252	0.024007
	112	TCGA-A2-A4S2	-0.7217	-0.0595	0.031812
	113	TCGA-A2-A4S3	0.9548	0.140162	0.048145
	114	TCGA-A7-A0CD	-0.1271	-0.08755	0.000112
	115	TCGA-A7-A0CE	0.9274	0.37831	0.021616
	116	TCGA-A7-A0CG	-0.207	-0.06092	0.00153
	117	TCGA-A7-A0CH	-0.4439	0.192601	0.029046
	118	TCGA-A7-A0CJ	0.4592	0.186401	0.005335
	119	TCGA-A7-A0D9	-0.6477	0.074509	0.037395
	120	TCGA-A7-A0DA	0.309	0.098692	0.003171
	121	TCGA-A7-A0DB	-0.352	0.105681	0.015018
	122	TCGA-A7-A13D	0.8519	0.115326	0.038897
	123	TCGA-A7-A13E	0.5312	0.076028	0.014854
	124	TCGA-A7-A13F	0.7422	0.079067	0.031528
	125	TCGA-A7-A13G	-0.6884	0.103914	0.045007
	126	TCGA-A7-A13H	-0.8482	0.026693	0.054878
	127	TCGA-A7-A26E	-0.2708	0.056416	0.007676
	128	TCGA-A7-A26F	0.5988	0.507291	0.0006
	129	TCGA-A7-A26G	0.4444	0.046699	0.01134
	130	TCGA-A7-A26H	-0.0682	0.090039	0.001795
	131	TCGA-A7-A26I	0.9489	0.249191	0.035101
	132	TCGA-A7-A26J	0.2789	0.17712	0.000743
	133	TCGA-A7-A2KD	0.5649	0.330006	0.003956
	134	TCGA-A7-A3IY	-0.2349	0.119179	0.008989
	135	TCGA-A7-A3IZ	0.2099	-0.02831	0.004068
	136	TCGA-A7-A3J0	-0.1061	0.012854	0.001014
	137	TCGA-A7-A3J1	-0.6724	0.021654	0.034536
	138	TCGA-A7-A3RF	-0.7618	0.101354	0.053415
	139	TCGA-A7-A425	-0.1982	-0.0741	0.001104
	140	TCGA-A7-A426	-0.5552	-0.07327	0.016652
	141	TCGA-A7-A4SA	0.0485	0.072202	4.03e-05
	142	TCGA-A7-A4SB	0.0663	0.049822	1.95e-05
	143	TCGA-A7-A4SC	-0.6495	-0.08631	0.022741
	144	TCGA-A7-A4SD	0.6141	0.443173	0.002095
	145	TCGA-A7-A4SE	0.8134	0.242318	0.023382
	146	TCGA-A7-A4SF	0.3633	0.186528	0.00224
	147	TCGA-A7-A56D	-0.4925	0.181895	0.032607
	148	TCGA-A7-A5ZV	0.4784	0.388101	0.000585
	149	TCGA-A7-A5ZW	-0.7889	0.01266	0.046064
	150	TCGA-A7-A5ZX	-1.3486	0.002236	0.130826
	151	TCGA-A7-A6VV	0.7642	-0.01226	0.043224
	152	TCGA-A7-A6VW	1.0414	0.20265	0.050438
	153	TCGA-A7-A6VX	0.1741	0.017759	0.001752
	154	TCGA-A7-A6VY	0.837	0.396177	0.013932
	155	TCGA-AC-A23C	0.0279	-0.01068	0.000107
	156	TCGA-AC-A23E	-0.4372	-0.03659	0.011506
	157	TCGA-AC-A23G	-0.5649	-0.01423	0.02174
	158	TCGA-AC-A23H	0.5265	0.171378	0.009042
	159	TCGA-AC-A2B8	-0.4828	-0.09342	0.01087
	160	TCGA-AC-A2BK	0.957	0.296846	0.031245
	161	TCGA-AC-A2BM	0.1546	0.186918	7.49e-05
	162	TCGA-AC-A2FB	-0.3938	0.015051	0.011984
	163	TCGA-AC-A2FE	-0.3809	-0.08073	0.00646
	164	TCGA-AC-A2FF	-0.3068	-0.11904	0.002527
	165	TCGA-AC-A2FG	-0.8991	-0.11972	0.04355
	166	TCGA-AC-A2FK	-1.5932	-0.04526	0.171789
	167	TCGA-AC-A2FM	-0.0006	0.381988	0.010494
	168	TCGA-AC-A2FO	-0.7259	-0.1115	0.027064
	169	TCGA-AC-A2QH	0.5777	0.426448	0.00164
	170	TCGA-AC-A2QI	-1.0989	-0.0204	0.083393
	171	TCGA-AC-A2QJ	-0.2346	0.393375	0.028273
	172	TCGA-AC-A3BB	-0.8698	0.019309	0.056676
	173	TCGA-AC-A3EH	-0.3765	-0.11689	0.004832
	174	TCGA-AC-A3HN	-0.3133	-0.18075	0.00126
	175	TCGA-AC-A3OD	-0.0764	0.168874	0.004313
	176	TCGA-AC-A3QP	-1.0799	-0.03952	0.077602
	177	TCGA-AC-A3QQ	-0.0163	-0.04197	4.72e-05
	178	TCGA-AC-A3TM	0.1109	0.277373	0.001987
	179	TCGA-AC-A3TN	-0.9554	-0.10042	0.052409
	180	TCGA-AC-A3W5	0.1316	0.10192	6.32e-05
	181	TCGA-AC-A3W6	-0.2546	-0.03273	0.003529
	182	TCGA-AC-A3W7	-0.4585	-0.09168	0.009647
	183	TCGA-AC-A3YI	-0.956	-0.15756	0.045706
	184	TCGA-AC-A3YJ	-0.8014	0.088639	0.056795
	185	TCGA-AC-A4ZE	-0.073	0.01309	0.000531
	186	TCGA-AC-A5EH	0.0464	0.100561	0.00021
	187	TCGA-AC-A5XS	-0.1539	0.024007	0.002269
	188	TCGA-AC-A5XU	0.2083	0.160229	0.000166
	189	TCGA-AC-A62V	0.4018	0.396784	1.8e-06
	190	TCGA-AC-A62X	0.6016	0.461163	0.001414
	191	TCGA-AC-A62Y	-0.2815	0.054945	0.008116
	192	TCGA-AC-A6IV	-0.1619	0.079727	0.004186
	193	TCGA-AC-A6IW	0.8906	0.392057	0.017819
	194	TCGA-AC-A6IX	-0.2583	0.070349	0.007744
	195	TCGA-AC-A6NO	0.0178	0.148032	0.001216
	196	TCGA-AC-A7VB	0.5953	-0.01539	0.026738
	197	TCGA-AC-A7VC	0.4233	0.393341	6.43e-05
	198	TCGA-AC-A8OP	-0.2923	-0.10174	0.002603
	199	TCGA-AC-A8OQ	0.5775	-0.00761	0.024545
	200	TCGA-AC-A8OR	-0.7501	0.036338	0.044342
	201	TCGA-AC-A8OS	-0.7602	-0.03976	0.037212
	202	TCGA-AO-A03L	0.7071	0.12869	0.031187
	203	TCGA-AO-A03M	0.4247	0.112548	0.009083
	204	TCGA-AO-A03N	0.2349	0.044676	0.003373
	205	TCGA-AO-A03O	0.6844	0.18136	0.023589
	206	TCGA-AO-A03P	0.2698	0.208269	0.000353
	207	TCGA-AO-A03R	0.8332	0.027207	0.060556
	208	TCGA-AO-A03T	0.2826	0.202694	0.000595
	209	TCGA-AO-A03U	-0.7136	0.042374	0.053274
	210	TCGA-AO-A03V	-0.3556	0.139696	0.022868
	211	TCGA-AO-A0J2	1.0221	0.137309	0.072976
	212	TCGA-AO-A0J3	0.2641	0.140263	0.00143
	213	TCGA-AO-A0J4	0.8503	0.160255	0.044387
	214	TCGA-AO-A0J5	-0.2273	0.019277	0.005668
	215	TCGA-AO-A0J6	0.8107	0.205411	0.034153
	216	TCGA-AO-A0J7	0.5019	0.05588	0.018544
	217	TCGA-AO-A0J8	-0.431	0.016312	0.018652
	218	TCGA-AO-A0J9	-0.0526	0.093724	0.001996
	219	TCGA-AO-A0JA	0.204	0.030397	0.002809
	220	TCGA-AO-A0JB	-0.0355	0.08819	0.001426
	221	TCGA-AO-A0JC	-0.0547	0.250531	0.008685
	222	TCGA-AO-A0JD	1.0009	0.203344	0.059295
	223	TCGA-AO-A0JE	0.2207	0.181252	0.000145
	224	TCGA-AO-A0JF	-0.5981	-0.00699	0.032571
	225	TCGA-AO-A0JG	-1.0171	0.08235	0.11268
	226	TCGA-AO-A0JI	0.0173	0.068742	0.000247
	227	TCGA-AO-A0JJ	-0.0779	0.014286	0.000792
	228	TCGA-AO-A0JL	0.6154	0.14422	0.020695
	229	TCGA-AO-A0JM	0.6694	0.101834	0.030028
	230	TCGA-AO-A124	0.9385	0.118142	0.062734
	231	TCGA-AO-A125	-0.5013	0.177516	0.042954
	232	TCGA-AO-A126	-0.3568	0.052897	0.015647
	233	TCGA-AO-A128	0.566	0.299372	0.006627
	234	TCGA-AO-A129	0.8566	0.0033	0.067874
	235	TCGA-AO-A12A	-0.2647	0.093789	0.01198
	236	TCGA-AO-A12B	-0.2769	0.072039	0.01135
	237	TCGA-AO-A12C	-0.7109	0.058423	0.055172
	238	TCGA-AO-A12D	0.2013	0.243877	0.000169
	239	TCGA-AO-A12E	0.1858	0.094013	0.000785
	240	TCGA-AO-A12F	0.8644	0.280854	0.031743
	241	TCGA-AO-A12G	-0.2359	0.08737	0.009742
	242	TCGA-AO-A12H	-0.461	0.094586	0.028774
	243	TCGA-AO-A1KO	-1.2625	0.011987	0.151415
	244	TCGA-AO-A1KP	0.2548	0.09743	0.002309
	245	TCGA-AO-A1KQ	0.7355	0.178349	0.028936
	246	TCGA-AO-A1KR	0.8848	0.228416	0.040162
	247	TCGA-AO-A1KS	0.6438	0.194955	0.01878
	248	TCGA-AO-A1KT	0.5297	-0.0104	0.027192
	249	TCGA-AQ-A04H	0.4469	0.171686	0.00543
	250	TCGA-AQ-A04J	0.7975	0.09331	0.035552
	251	TCGA-AQ-A04L	-0.1655	0.006084	0.002111
	252	TCGA-AQ-A0Y5	-0.5776	-0.09291	0.016843
	253	TCGA-AQ-A54N	0.1452	0.343183	0.00281
	254	TCGA-AQ-A54O	-0.4856	0.139313	0.027998
	255	TCGA-AQ-A7U7	-0.3898	-0.08198	0.006793
	256	TCGA-AR-A0TP	0.682	0.334352	0.008665
	257	TCGA-AR-A0TQ	0.8442	0.156932	0.033864
	258	TCGA-AR-A0TR	-0.7996	0.077377	0.05514
	259	TCGA-AR-A0TS	0.8995	-0.14145	0.077687
	260	TCGA-AR-A0TT	0.1454	0.111213	8.38e-05
	261	TCGA-AR-A0TU	1.4047	0.265887	0.092981
	262	TCGA-AR-A0TV	0.5675	0.227018	0.008311
	263	TCGA-AR-A0TW	-0.2115	0.267557	0.016454
	264	TCGA-AR-A0TX	0.2413	-0.13679	0.010249
	265	TCGA-AR-A0TY	0.9003	0.062131	0.050368
	266	TCGA-AR-A0TZ	0.5211	0.063443	0.015017
	267	TCGA-AR-A0U0	0.7622	0.044361	0.036944
	268	TCGA-AR-A0U2	1.3127	0.127504	0.100709
	269	TCGA-AR-A0U3	0.6134	0.325181	0.005956
	270	TCGA-AR-A0U4	0.7203	0.189722	0.020183
	271	TCGA-AR-A1AH	1.0343	0.222595	0.047237
	272	TCGA-AR-A1AI	1.0544	0.336038	0.036998
	273	TCGA-AR-A1AJ	0.8379	0.063379	0.043009
	274	TCGA-AR-A1AK	-0.062	0.145371	0.003083
	275	TCGA-AR-A1AL	-0.3459	-0.19249	0.001687
	276	TCGA-AR-A1AM	-1.0518	0.006614	0.080316
	277	TCGA-AR-A1AN	-0.2883	0.156064	0.014157
	278	TCGA-AR-A1AO	0.0999	0.00847	0.000599
	279	TCGA-AR-A1AP	-0.0209	0.070267	0.000596
	280	TCGA-AR-A1AQ	0.9874	0.229407	0.041193
	281	TCGA-AR-A1AR	1.0337	0.124596	0.059254
	282	TCGA-AR-A1AS	0.0962	0.085248	8.6e-06
	283	TCGA-AR-A1AT	0.3921	0.117991	0.005387
	284	TCGA-AR-A1AU	0.0069	0.13199	0.001122
	285	TCGA-AR-A1AV	-0.216	0.082853	0.006403
	286	TCGA-AR-A1AW	0.2747	0.26372	8.64e-06
	287	TCGA-AR-A1AX	0.2181	0.089305	0.001189
	288	TCGA-AR-A1AY	1.2034	0.096275	0.087878
	289	TCGA-AR-A24H	0.9729	-0.00353	0.068355
	290	TCGA-AR-A24K	0.4409	0.09157	0.008749
	291	TCGA-AR-A24L	0.2339	0.021219	0.003243
	292	TCGA-AR-A24M	-0.2743	-0.02522	0.004448
	293	TCGA-AR-A24N	0.3982	0.077302	0.007383
	294	TCGA-AR-A24O	-0.0107	-0.09836	0.000551
	295	TCGA-AR-A24P	0.2078	-0.05452	0.004933
	296	TCGA-AR-A24Q	0.8461	0.317141	0.02006
	297	TCGA-AR-A24R	0.321	0.083623	0.00404
	298	TCGA-AR-A24S	0.4762	0.056294	0.012641
	299	TCGA-AR-A24T	-0.8057	-0.07378	0.038408
	300	TCGA-AR-A24U	0.471	0.032355	0.013795
	301	TCGA-AR-A24V	-0.1773	0.069003	0.004349
	302	TCGA-AR-A24W	-1.003	-0.0641	0.063201
	303	TCGA-AR-A24X	-0.1279	0.123438	0.004529
	304	TCGA-AR-A24Z	0.5883	0.159206	0.013201
	305	TCGA-AR-A250	0.4545	0.100884	0.008965
	306	TCGA-AR-A251	1.0614	0.108268	0.065132
	307	TCGA-AR-A252	-0.067	0.028728	0.000657
	308	TCGA-AR-A254	0.7106	0.236929	0.016086
	309	TCGA-AR-A255	0.1676	0.023201	0.001495
	310	TCGA-AR-A256	1.1981	0.082087	0.089295
	311	TCGA-AR-A2LE	-0.6345	-0.0879	0.02142
	312	TCGA-AR-A2LH	0.0848	0.085046	4.35e-09
	313	TCGA-AR-A2LJ	-0.4836	0.019497	0.018146
	314	TCGA-AR-A2LK	0.6569	0.093074	0.022792
	315	TCGA-AR-A2LM	-0.8477	-0.05478	0.045077
	316	TCGA-AR-A2LN	-1.5044	-0.12728	0.135967
	317	TCGA-AR-A2LO	0.0127	-0.00867	3.28e-05
	318	TCGA-AR-A2LQ	-0.6906	-0.19369	0.017703
	319	TCGA-AR-A5QM	-0.3041	-0.07265	0.003841
	320	TCGA-AR-A5QN	-0.2318	0.056345	0.005953
	321	TCGA-AR-A5QP	-0.164	-0.0683	0.000657
	322	TCGA-AR-A5QQ	0.9682	0.282414	0.033718
	323	TCGA-B6-A0I1	0.6646	0.279701	0.010676
	324	TCGA-B6-A0I2	0.5835	0.046422	0.020683
	325	TCGA-B6-A0I5	-0.319	0.043308	0.009437
	326	TCGA-B6-A0I6	0.9941	0.155789	0.050395
	327	TCGA-B6-A0I8	-0.6069	-0.00963	0.025599
	328	TCGA-B6-A0I9	0.4464	0.260071	0.002537
	329	TCGA-B6-A0IA	0.1796	0.065286	0.00096
	330	TCGA-B6-A0IB	0.2183	0.056068	0.001959
	331	TCGA-B6-A0IC	-0.25	0.079427	0.007809
	332	TCGA-B6-A0IE	0.2136	0.10356	0.000868
	333	TCGA-B6-A0IG	0.362	0.116022	0.004338
	334	TCGA-B6-A0IH	-1.4475	-0.0793	0.134241
	335	TCGA-B6-A0IJ	1.255	0.244858	0.073204
	336	TCGA-B6-A0IK	0.4866	0.025337	0.015284
	337	TCGA-B6-A0IM	0.2032	0.15924	0.000164
	338	TCGA-B6-A0IN	-0.108	0.016421	0.001113
	339	TCGA-B6-A0IO	0.0019	0.021376	4.56e-05
	340	TCGA-B6-A0IP	-0.0623	-0.00649	0.000244
	341	TCGA-B6-A0IQ	1.1649	0.397753	0.042276
	342	TCGA-B6-A0RE	0.8333	0.102363	0.038337
	343	TCGA-B6-A0RG	0.2191	0.339849	0.001092
	344	TCGA-B6-A0RH	0.2496	0.165878	0.000527
	345	TCGA-B6-A0RI	0.3981	0.058358	0.008286
	346	TCGA-B6-A0RL	0.6484	0.056731	0.025102
	347	TCGA-B6-A0RM	-0.0277	0.122131	0.001627
	348	TCGA-B6-A0RN	-1.1128	-0.03613	0.08311
	349	TCGA-B6-A0RO	-0.6517	-0.08592	0.022951
	350	TCGA-B6-A0RP	-0.7813	-0.00197	0.043553
	351	TCGA-B6-A0RQ	-1.5363	-0.06296	0.155645
	352	TCGA-B6-A0RS	0.4766	0.104781	0.009935
	353	TCGA-B6-A0RT	0.6972	0.089149	0.026524
	354	TCGA-B6-A0RU	1.114	-0.00595	0.089936
	355	TCGA-B6-A0RV	0.0292	-0.04313	0.000398
	356	TCGA-B6-A0WS	-0.0353	-0.02188	2.12e-05
	357	TCGA-B6-A0WT	0.122	0.049786	0.000387
	358	TCGA-B6-A0WV	0.5196	0.190602	0.007774
	359	TCGA-B6-A0WW	0.044	-0.01041	0.000247
	360	TCGA-B6-A0WX	0.2382	0.072814	0.001965
	361	TCGA-B6-A0WY	-0.3452	0.079915	0.012957
	362	TCGA-B6-A0WZ	-0.0406	0.012132	0.000208
	363	TCGA-B6-A0X0	-0.2837	0.017254	0.006515
	364	TCGA-B6-A0X1	1.1868	0.257106	0.062026
	365	TCGA-B6-A0X4	-0.9085	0.138203	0.078573
	366	TCGA-B6-A0X5	0.7613	0.105422	0.030842
	367	TCGA-B6-A0X7	-0.7025	-0.05517	0.030046
	368	TCGA-B6-A1KC	0.171	0.10708	0.000333
	369	TCGA-B6-A1KF	1.0447	0.026646	0.074331
	370	TCGA-B6-A1KI	-0.928	-0.05392	0.054812
	371	TCGA-B6-A1KN	0.7085	0.116252	0.025163
	372	TCGA-B6-A2IU	-0.0582	-0.0318	6.66e-05
	373	TCGA-C8-A12K	1.0786	0.424041	0.036653
	374	TCGA-C8-A12L	0.9047	0.317708	0.029009
	375	TCGA-C8-A12M	-0.0721	0.364824	0.015577
	376	TCGA-C8-A12N	-0.6178	0.172127	0.051742
	377	TCGA-C8-A12O	0.3665	0.174132	0.003036
	378	TCGA-C8-A12P	0.495	0.190758	0.007669
	379	TCGA-C8-A12Q	0.1185	0.190099	0.000424
	380	TCGA-C8-A12T	0.7099	0.26199	0.016787
	381	TCGA-C8-A12U	0.9045	0.345058	0.026719
	382	TCGA-C8-A12V	0.489	0.389863	0.001141
	383	TCGA-C8-A12W	0.6266	0.15629	0.01835
	384	TCGA-C8-A12X	-0.1501	0.093664	0.004848
	385	TCGA-C8-A12Y	-0.0524	0.209002	0.005617
	386	TCGA-C8-A12Z	0.5634	0.331718	0.004875
	387	TCGA-C8-A130	0.8258	0.248683	0.028002
	388	TCGA-C8-A131	0.6856	0.380829	0.008191
	389	TCGA-C8-A132	-0.0032	0.184413	0.002872
	390	TCGA-C8-A133	-0.88	0.114888	0.081709
	391	TCGA-C8-A134	1.1331	0.378801	0.048381
	392	TCGA-C8-A135	0.5209	0.240198	0.00665
	393	TCGA-C8-A137	0.6713	0.24975	0.015325
	394	TCGA-C8-A138	0.2035	0.283452	0.000629
	395	TCGA-C8-A1HE	-0.2758	0.099949	0.011766
	396	TCGA-C8-A1HF	1.0102	0.306055	0.041548
	397	TCGA-C8-A1HG	0.8388	0.231315	0.030716
	398	TCGA-C8-A1HI	-0.2326	0.126251	0.010789
	399	TCGA-C8-A1HJ	1.4708	0.391833	0.097945
	400	TCGA-C8-A1HK	0.598	0.144626	0.016983
	401	TCGA-C8-A1HL	0.8724	0.285573	0.02966
	402	TCGA-C8-A1HM	1.1426	0.322807	0.056412
	403	TCGA-C8-A1HN	0.7713	0.211105	0.026467
	404	TCGA-C8-A1HO	0.2544	0.249653	0.000118
	405	TCGA-C8-A26V	0.2856	0.370869	0.000699
	406	TCGA-C8-A26W	0.7857	0.241628	0.024991
	407	TCGA-C8-A26X	0.266	0.250189	0.000177
	408	TCGA-C8-A26Y	0.7776	0.10887	0.037132
	409	TCGA-C8-A26Z	-0.0085	0.199229	0.003566
	410	TCGA-C8-A273	0.2804	0.225519	0.00026
	411	TCGA-C8-A274	0.1591	0.180912	4.21e-05
	412	TCGA-C8-A275	1.0802	0.343468	0.045665
	413	TCGA-C8-A278	0.5839	0.222339	0.01096
	414	TCGA-C8-A27A	1.0603	0.35621	0.041837
	415	TCGA-C8-A27B	1.2096	0.413366	0.054024
	416	TCGA-C8-A3M7	-0.1359	0.078285	0.003964
	417	TCGA-C8-A3M8	0.1318	0.097358	0.000112
	418	TCGA-C8-A8HP	0.376	0.333214	0.00034
	419	TCGA-C8-A8HQ	0.6846	0.35412	0.009863
	420	TCGA-C8-A8HR	0.1539	0.176519	4.78e-05
	421	TCGA-E2-A105	0.2697	-0.00343	0.005348
	422	TCGA-E2-A106	-0.5906	-0.01354	0.023874
	423	TCGA-E2-A107	0.5041	0.077474	0.013049
	424	TCGA-E2-A108	-0.0376	-0.09076	0.000203
	425	TCGA-E2-A109	0.7685	0.058605	0.036131
	426	TCGA-E2-A10A	0.3857	0.078563	0.006763
	427	TCGA-E2-A10B	0.0284	0.104009	0.00041
	428	TCGA-E2-A10C	0.3192	-0.04014	0.009258
	429	TCGA-E2-A10E	-0.0414	0.022304	0.000291
	430	TCGA-E2-A10F	-0.0521	-0.11655	0.000298
	431	TCGA-E2-A14N	1.2771	0.091485	0.10078
	432	TCGA-E2-A14O	0.1874	-0.08498	0.005319
	433	TCGA-E2-A14P	0.8714	0.084961	0.044342
	434	TCGA-E2-A14Q	-0.1769	-0.03481	0.001447
	435	TCGA-E2-A14R	1.0393	0.012766	0.07555
	436	TCGA-E2-A14S	0.4082	-0.06686	0.01618
	437	TCGA-E2-A14T	0.1705	-0.03336	0.00298
	438	TCGA-E2-A14U	-1.6957	-0.03487	0.197761
	439	TCGA-E2-A14V	0.9436	-0.04437	0.069981
	440	TCGA-E2-A14W	0.4089	-0.07624	0.016874
	441	TCGA-E2-A14X	0.6222	0.089617	0.020336
	442	TCGA-E2-A14Y	1.0346	0.336665	0.034924
	443	TCGA-E2-A14Z	0.284	-0.03379	0.00724
	444	TCGA-E2-A150	0.4831	0.029929	0.014724
	445	TCGA-E2-A152	0.1259	0.036041	0.000579
	446	TCGA-E2-A153	-0.8046	-0.11688	0.033909
	447	TCGA-E2-A154	0.081	-0.08488	0.001973
	448	TCGA-E2-A155	0.4859	0.124627	0.009357
	449	TCGA-E2-A156	-0.4589	0.10653	0.022922
	450	TCGA-E2-A158	0.3424	-0.08959	0.013379
	451	TCGA-E2-A159	0.8442	0.218929	0.02803
	452	TCGA-E2-A15A	0.5739	-0.04905	0.027823
	453	TCGA-E2-A15C	-0.6931	-0.05444	0.029244
	454	TCGA-E2-A15D	-0.877	0.034248	0.059534
	455	TCGA-E2-A15E	-0.1268	0.146337	0.005349
	456	TCGA-E2-A15F	0.132	-0.10058	0.003878
	457	TCGA-E2-A15G	-0.7442	-0.10084	0.029676
	458	TCGA-E2-A15H	0.3453	-0.10577	0.014587
	459	TCGA-E2-A15I	-1.2219	-0.06204	0.096449
	460	TCGA-E2-A15J	-0.1989	0.042431	0.004176
	461	TCGA-E2-A15K	0.4888	-0.03906	0.019977
	462	TCGA-E2-A15L	0.2665	0.023468	0.004235
	463	TCGA-E2-A15M	0.5154	-0.12237	0.029162
	464	TCGA-E2-A15O	0.3943	-0.07352	0.015691
	465	TCGA-E2-A15P	-0.6214	-0.04211	0.024059
	466	TCGA-E2-A15R	0.2721	-0.08284	0.009032
	467	TCGA-E2-A15S	0.8606	-0.03785	0.057873
	468	TCGA-E2-A15T	0.3431	-0.01172	0.009026
	469	TCGA-E2-A1AZ	1.0923	0.115414	0.068419
	470	TCGA-E2-A1B0	0.7037	0.009749	0.034526
	471	TCGA-E2-A1B1	0.034	-0.0918	0.001135
	472	TCGA-E2-A1B4	-1.2708	-0.1022	0.097909
	473	TCGA-E2-A1B5	-0.4487	-0.10194	0.008621
	474	TCGA-E2-A1B6	0.6664	0.026596	0.029348
	475	TCGA-E2-A1BC	-1.4928	-0.00145	0.159458
	476	TCGA-E2-A1BD	-0.1487	0.075758	0.003612
	477	TCGA-E2-A1IE	0.2305	-0.04199	0.005323
	478	TCGA-E2-A1IF	-0.1333	0.115339	0.004432
	479	TCGA-E2-A1IG	-0.249	0.060841	0.006883
	480	TCGA-E2-A1IH	-0.0686	-0.08984	3.24e-05
	481	TCGA-E2-A1II	0.8056	0.159774	0.029903
	482	TCGA-E2-A1IJ	-0.6757	-0.09394	0.024265
	483	TCGA-E2-A1IK	-0.5239	-0.01664	0.018448
	484	TCGA-E2-A1IL	-0.7902	-0.12433	0.031789
	485	TCGA-E2-A1IN	-0.2736	-0.06606	0.003088
	486	TCGA-E2-A1IO	-0.4942	-0.03271	0.015269
	487	TCGA-E2-A1IU	-0.5288	-0.04325	0.016903
	488	TCGA-E2-A1L6	-0.1528	-0.10949	0.000134
	489	TCGA-E2-A1L7	1.1093	-0.02055	0.091523
	490	TCGA-E2-A1L8	-0.3904	-0.04474	0.008566
	491	TCGA-E2-A1L9	-0.1921	-0.04028	0.001652
	492	TCGA-E2-A1LA	0.4241	-0.03883	0.015364
	493	TCGA-E2-A1LB	-0.1588	-0.02023	0.001377
	494	TCGA-E2-A1LE	0.2747	-0.0173	0.006113
	495	TCGA-E2-A1LG	0.9569	-0.0581	0.073861
	496	TCGA-E2-A1LH	0.4824	-0.00162	0.016797
	497	TCGA-E2-A1LI	1.1937	0.062567	0.091731
	498	TCGA-E2-A1LK	0.4915	0.209049	0.00572
	499	TCGA-E2-A1LL	0.853	0.133816	0.037082
	500	TCGA-E2-A1LS	-0.1773	-0.02576	0.001646
	501	TCGA-E2-A2P5	0.4417	0.21557	0.003666
	502	TCGA-E2-A2P6	0.1454	0.005108	0.001411
	503	TCGA-E2-A3DX	-0.8795	0.054043	0.062482
	504	TCGA-E2-A56Z	0.1662	0.006307	0.001833
	505	TCGA-E2-A570	-0.1231	-0.0195	0.000769
	506	TCGA-E2-A572	-1.2413	0.003231	0.111045
	507	TCGA-E2-A573	1.0148	-0.03871	0.079573
	508	TCGA-E2-A574	0.6404	0.019081	0.027677
	509	TCGA-E2-A576	0.0323	-0.1078	0.001407
	510	TCGA-E2-A9RU	0.5585	0.136206	0.012786
	511	TCGA-E9-A1N3	-0.1617	0.175564	0.010603
	512	TCGA-E9-A1N4	-0.0038	0.125722	0.001564
	513	TCGA-E9-A1N5	0.182	0.142005	0.000149
	514	TCGA-E9-A1N6	0.6698	0.115143	0.028678
	515	TCGA-E9-A1N8	0.5267	0.123938	0.015121
	516	TCGA-E9-A1N9	0.7624	0.124324	0.037953
	517	TCGA-E9-A1NA	0.1893	0.212878	5.18e-05
	518	TCGA-E9-A1NC	0.2931	0.05108	0.00546
	519	TCGA-E9-A1ND	0.5402	0.189484	0.011466
	520	TCGA-E9-A1NE	0.2292	0.127619	0.000962
	521	TCGA-E9-A1NF	-0.1494	0.155638	0.008674
	522	TCGA-E9-A1NG	-0.5208	0.054999	0.030906
	523	TCGA-E9-A1NH	-0.8399	0.120519	0.085984
	524	TCGA-E9-A1NI	0.3133	0.120446	0.003467
	525	TCGA-E9-A1QZ	0.1545	0.049582	0.001026
	526	TCGA-E9-A1R0	-0.0968	0.102097	0.003688
	527	TCGA-E9-A1R2	-0.0691	0.157539	0.004788
	528	TCGA-E9-A1R3	-2.2639	0.050635	0.499373
	529	TCGA-E9-A1R4	0.0665	0.106589	0.00015
	530	TCGA-E9-A1R5	-0.4849	0.089577	0.030764
	531	TCGA-E9-A1R6	-0.0138	-0.02987	2.41e-05
	532	TCGA-E9-A1R7	0.3492	-6.2e-05	0.011371
	533	TCGA-E9-A1RA	-0.1963	0.071946	0.006708
	534	TCGA-E9-A1RB	1.0557	0.121385	0.081374
	535	TCGA-E9-A1RC	0.1135	-0.02053	0.001675
	536	TCGA-E9-A1RD	-0.2151	0.097529	0.009111
	537	TCGA-E9-A1RE	0.3092	0.131553	0.002942
	538	TCGA-E9-A1RF	-0.0159	0.093094	0.001107
	539	TCGA-E9-A1RG	0.2811	0.057231	0.004672
	540	TCGA-E9-A1RH	0.9764	0.166404	0.061159
	541	TCGA-E9-A1RI	-0.5552	0.083555	0.038034
	542	TCGA-E9-A226	0.2215	0.090522	0.001599
	543	TCGA-E9-A227	-0.2363	0.225858	0.01991
	544	TCGA-E9-A228	0.8497	0.122297	0.049323
	545	TCGA-E9-A229	0.0798	0.08485	2.38e-06
	546	TCGA-E9-A22A	0.4376	0.181107	0.006133
	547	TCGA-E9-A22B	-0.0364	0.176738	0.004235
	548	TCGA-E9-A22D	0.6724	0.225521	0.018616
	549	TCGA-E9-A22E	-0.1502	0.093151	0.00552
	550	TCGA-E9-A22G	1.3174	0.288551	0.098674
	551	TCGA-E9-A22H	0.5335	0.070685	0.019967
	552	TCGA-E9-A243	0.5978	0.126723	0.020686
	553	TCGA-E9-A244	0.8151	0.043426	0.055509
	554	TCGA-E9-A245	-0.273	0.102437	0.013139
	555	TCGA-E9-A247	0.4987	0.116527	0.013615
	556	TCGA-E9-A248	0.964	0.163731	0.059699
	557	TCGA-E9-A249	0.2117	0.13542	0.000542
	558	TCGA-E9-A24A	-0.3447	0.111557	0.019405
	559	TCGA-E9-A295	-0.1968	0.049504	0.005655
	560	TCGA-E9-A2JS	0.7057	0.141931	0.029628
	561	TCGA-E9-A2JT	-0.1702	-0.0465	0.001426
	562	TCGA-E9-A3HO	0.484	0.240041	0.005548
	563	TCGA-E9-A3Q9	-1.4258	0.104244	0.218226
	564	TCGA-E9-A3QA	0.7055	0.159468	0.027793
	565	TCGA-E9-A3X8	-0.6608	0.071185	0.049946
	566	TCGA-E9-A54X	-0.1427	0.052908	0.003567
	567	TCGA-E9-A54Y	0.3531	0.140469	0.004215
	568	TCGA-E9-A5FK	-0.9287	-0.01733	0.077426
	569	TCGA-E9-A5FL	0.2799	0.231322	0.00022
	570	TCGA-E9-A5UO	0.0654	0.151161	0.000686
	571	TCGA-E9-A5UP	-1.2237	0.065955	0.15504
	572	TCGA-E9-A6HE	0.1444	0.072963	0.000476
	573	TCGA-EW-A1IW	0.5078	-0.04736	0.025469
	574	TCGA-EW-A1IX	-1.0609	-0.06738	0.081291
	575	TCGA-EW-A1IY	0.4003	0.105058	0.007377
	576	TCGA-EW-A1IZ	0.1609	0.122133	0.000136
	577	TCGA-EW-A1J1	-0.3354	0.230353	0.026094
	578	TCGA-EW-A1J2	-1.1025	-0.02014	0.096761
	579	TCGA-EW-A1J3	0.4182	0.048073	0.011392
	580	TCGA-EW-A1J5	0.1665	0.220364	0.00025
	581	TCGA-EW-A1J6	0.2122	0.086793	0.00135
	582	TCGA-EW-A1OV	0.2351	0.044463	0.002968
	583	TCGA-EW-A1OW	0.9393	-0.03689	0.078274
	584	TCGA-EW-A1OX	-0.3106	-0.00478	0.007723
	585	TCGA-EW-A1OY	0.6158	0.038943	0.027959
	586	TCGA-EW-A1OZ	0.4701	0.099349	0.011655
	587	TCGA-EW-A1P0	-0.0475	-0.04264	7.51e-06
	588	TCGA-EW-A1P1	-0.3904	0.056045	0.016397
	589	TCGA-EW-A1P3	0.1451	0.067269	0.000529
	590	TCGA-EW-A1P4	1.1462	0.200379	0.074792
	591	TCGA-EW-A1P5	-0.087	0.044956	0.001412
	592	TCGA-EW-A1P6	0.0869	0.01757	0.000429
	593	TCGA-EW-A1P7	-0.3882	-0.0152	0.011413
	594	TCGA-EW-A1P8	1.0645	0.140657	0.070616
	595	TCGA-EW-A1PA	0.3048	0.142891	0.00227
	596	TCGA-EW-A1PB	0.6876	0.196949	0.02017
	597	TCGA-EW-A1PC	1.3876	0.212262	0.115363
	598	TCGA-EW-A1PD	0.4676	-0.02128	0.019651
	599	TCGA-EW-A1PE	-0.2639	0.03117	0.007128
	600	TCGA-EW-A1PF	-0.3388	-0.01307	0.008808
	601	TCGA-EW-A1PG	-1.326	-0.02145	0.140295
	602	TCGA-EW-A1PH	0.9498	0.088901	0.061217
	603	TCGA-EW-A2FR	0.0683	0.011044	0.000267
	604	TCGA-EW-A2FS	0.1032	0.121754	0.000208
	605	TCGA-EW-A2FV	0.6113	0.100071	0.021819
	606	TCGA-EW-A2FW	0.8831	0.10868	0.049702
	607	TCGA-EW-A3E8	-0.4757	-0.08543	0.012577
	608	TCGA-EW-A3U0	0.4755	0.088248	0.012511
	609	TCGA-EW-A423	-0.3503	0.139804	0.019597
	610	TCGA-EW-A424	-0.2322	0.035147	0.005831
	611	TCGA-EW-A6S9	0.0831	0.131071	0.000221
	612	TCGA-EW-A6SA	0.5727	0.035039	0.024059
	613	TCGA-EW-A6SB	0.6122	0.200845	0.014225
	614	TCGA-EW-A6SC	0.2813	0.030667	0.005142
	615	TCGA-EW-A6SD	0.2324	0.24361	0.000145
	616	TCGA-GI-A2C8	-1.6769	0.055968	0.24744
	617	TCGA-GI-A2C9	0.4312	-0.03279	0.018022
	618	TCGA-HN-A2NL	1.152	0.103183	0.079803
	619	TCGA-HN-A2OB	-1.4038	-0.05083	0.132799
	620	TCGA-JL-A3YW	0.064	0.118158	0.00021
	621	TCGA-JL-A3YX	0.2548	0.136858	0.000997
	622	TCGA-LD-A66U	-0.7347	0.01226	0.04024
	623	TCGA-LD-A74U	-0.3047	-0.16288	0.001474
	624	TCGA-LD-A7W5	-0.2941	0.043024	0.008197
	625	TCGA-LD-A7W6	-0.0077	-0.02491	2.51e-05
	626	TCGA-LD-A9QF	-0.1385	-0.06315	0.000455
	627	TCGA-LL-A440	-0.6178	-0.11223	0.018325
	628	TCGA-LL-A441	0.2218	0.050411	0.002106
	629	TCGA-LL-A442	-0.276	0.248278	0.019707
	630	TCGA-LL-A50Y	-0.642	-0.1019	0.020914
	631	TCGA-LL-A5YL	-0.0087	0.024669	7.98e-05
	632	TCGA-LL-A5YM	0.0828	0.278779	0.002754
	633	TCGA-LL-A5YN	-0.2205	-0.02977	0.002608
	634	TCGA-LL-A5YO	0.6133	0.029999	0.024393
	635	TCGA-LL-A5YP	0.6335	0.188109	0.014222
	636	TCGA-LL-A6FP	-1.2012	-0.16665	0.076734
	637	TCGA-LL-A6FQ	-0.4292	0.132356	0.022609
	638	TCGA-LL-A6FR	0.2062	0.12558	0.000466
	639	TCGA-LL-A73Y	0.0737	-0.06585	0.001396
	640	TCGA-LL-A73Z	0.1687	0.132401	9.45e-05
	641	TCGA-LL-A740	-0.3115	-0.07759	0.003923
	642	TCGA-LL-A7SZ	0.2964	0.385576	0.00057
	643	TCGA-LL-A7T0	0.5272	0.256123	0.005268
	644	TCGA-LL-A8F5	0.8732	0.4916	0.01044
	645	TCGA-LL-A9Q3	-0.7793	0.249434	0.075874
	646	TCGA-MS-A51U	-0.7972	0.099804	0.075004
	647	TCGA-OK-A5Q2	0.1832	0.038017	0.001634
	648	TCGA-OL-A5D6	-0.5468	0.210657	0.041134
	649	TCGA-OL-A5D7	1.1115	0.385516	0.037787
	650	TCGA-OL-A5D8	-0.1764	0.198716	0.010088
	651	TCGA-OL-A5DA	-0.5859	0.018282	0.026171
	652	TCGA-OL-A5RU	-0.956	0.024456	0.06892
	653	TCGA-OL-A5RV	-0.7271	-0.0564	0.032251
	654	TCGA-OL-A5RW	0.6022	-0.00739	0.026641
	655	TCGA-OL-A5RX	-1.0516	0.065884	0.089531
	656	TCGA-OL-A5RY	0.1738	0.033472	0.001412
	657	TCGA-OL-A5RZ	0.3408	-0.05062	0.010985
	658	TCGA-OL-A5S0	0.5359	0.058732	0.016324
	659	TCGA-OL-A66H	-0.2112	0.12101	0.007913
	660	TCGA-OL-A66I	0.8752	0.15112	0.037589
	661	TCGA-OL-A66J	-0.7456	-0.06949	0.032773
	662	TCGA-OL-A66K	-0.6602	-0.01893	0.029483
	663	TCGA-OL-A66L	-1.137	-0.06224	0.082815
	664	TCGA-OL-A66N	-1.2966	-0.11847	0.099511
	665	TCGA-OL-A66O	0.2989	0.070627	0.003736
	666	TCGA-OL-A66P	-0.1384	0.113917	0.004564
	667	TCGA-OL-A6VO	1.0402	0.154359	0.05626
	668	TCGA-OL-A6VQ	-0.7905	0.18568	0.06832
	669	TCGA-OL-A97C	-0.1663	0.05684	0.00357
	670	TCGA-S3-A6ZF	0.4124	-0.07509	0.017151
	671	TCGA-S3-A6ZG	0.3781	-0.04967	0.013213
	672	TCGA-S3-A6ZH	0.4018	0.085293	0.007336
	673	TCGA-S3-AA0Z	1.2302	0.039966	0.102173
	674	TCGA-S3-AA10	1.1544	0.167333	0.070281
	675	TCGA-S3-AA11	-0.2038	-0.06043	0.001512
	676	TCGA-S3-AA12	-0.11	0.308443	0.012634
	677	TCGA-S3-AA14	-0.1119	-0.11463	2.39e-05
	678	TCGA-S3-AA15	0.4712	0.077141	0.011201
	679	TCGA-S3-AA17	0.151	0.091777	0.000253
	680	TCGA-UL-AAZ6	0.2101	-0.02489	0.005147
	681	TCGA-UU-A93S	0.7885	0.353531	0.013678
	682	TCGA-W8-A86G	-1.1303	-0.05396	0.084047
	683	TCGA-WT-AB41	-0.6287	-0.06985	0.022391
	684	TCGA-WT-AB44	-1.8265	-0.10076	0.213522
	685	TCGA-XX-A899	-0.3044	-0.06767	0.004018
	686	TCGA-XX-A89A	-0.2971	-0.03408	0.00496
	0	TCGA-2V-A95S	-0.0798	-0.53629	0.018693
	1	TCGA-2Y-A9GS	0.2444	-0.59484	0.063182
	2	TCGA-2Y-A9GT	-0.9696	-0.6121	0.011465
	3	TCGA-2Y-A9GU	-0.46	-0.67419	0.004116
	4	TCGA-2Y-A9GV	-1.6165	-0.64843	0.084069
	5	TCGA-2Y-A9GW	-0.7124	-0.61769	0.000805
	6	TCGA-2Y-A9GX	-0.7517	-0.59974	0.002072
	7	TCGA-2Y-A9GY	0.191	-0.57724	0.052944
	8	TCGA-2Y-A9GZ	-0.8628	-0.62371	0.005128
	9	TCGA-2Y-A9H0	0.6412	-0.5737	0.132403
	10	TCGA-2Y-A9H1	-2.0423	-0.64102	0.176144
	11	TCGA-2Y-A9H2	-0.1801	-0.58682	0.014839
	12	TCGA-2Y-A9H3	-1.3867	-0.59032	0.056893
	13	TCGA-2Y-A9H4	-0.6224	-0.61893	1.08e-06
	14	TCGA-2Y-A9H5	-0.5911	-0.50524	0.000661
	15	TCGA-2Y-A9H6	-1.168	-0.62163	0.026779
	16	TCGA-2Y-A9H7	-0.4166	-0.61409	0.003499
	17	TCGA-2Y-A9H8	-0.118	-0.5291	0.015161
	18	TCGA-2Y-A9H9	-0.6681	-0.65923	7.06e-06
	19	TCGA-2Y-A9HA	-0.3566	-0.64001	0.007205
	20	TCGA-2Y-A9HB	-1.1081	-0.61351	0.021944
	21	TCGA-5R-AA1C	-0.9095	-0.49909	0.01511
	22	TCGA-5R-AA1D	-1.4758	-0.60849	0.067479
	23	TCGA-5R-AAAM	-1.4869	-0.58872	0.072368
	24	TCGA-BC-4072	0.1336	-0.5287	0.039352
	25	TCGA-BC-4073	0.2919	-0.54436	0.062742
	26	TCGA-BC-A10R	-1.2556	-0.55794	0.043666
	27	TCGA-BC-A10S	-1.8677	-0.59536	0.145229
	28	TCGA-BC-A10T	-0.3205	-0.60704	0.007479
	29	TCGA-BC-A10U	-0.772	-0.54384	0.004689
	30	TCGA-BC-A10Y	0.4368	-0.52678	0.08331
	31	TCGA-BC-A10Z	-0.24	-0.53099	0.007596
	32	TCGA-BC-A110	-2.1625	-0.58362	0.223656
	33	TCGA-BC-A112	-0.2439	-0.5518	0.008525
	34	TCGA-BC-A217	0.3042	-0.55561	0.066359
	35	TCGA-BC-A3KF	-0.5595	-0.64264	0.00063
	36	TCGA-BC-A3KG	0.7565	-0.53042	0.148569
	37	TCGA-BC-A5W4	-1.1808	-0.56464	0.034059
	38	TCGA-BC-A69H	0.0186	-0.51351	0.025401
	39	TCGA-BW-A5NO	-0.5409	-0.57635	0.000113
	40	TCGA-BW-A5NP	-0.2198	-0.44611	0.004594
	41	TCGA-BW-A5NQ	0.701	-0.5783	0.146814
	42	TCGA-EP-A12J	-1.0126	-0.56247	0.018176
	43	TCGA-EP-A26S	-1.3016	-0.45479	0.064326
	44	TCGA-EP-A2KA	0.0296	-0.46301	0.021768
	45	TCGA-EP-A2KB	-0.1502	-0.51935	0.012224
	46	TCGA-EP-A2KC	-0.6617	-0.61876	0.000165
	47	TCGA-EP-A3JL	-0.3988	-0.38587	1.5e-05
	48	TCGA-EP-A3RK	0.0471	-0.48463	0.025363
	49	TCGA-FV-A23B	-0.1066	-0.50821	0.014469
	50	TCGA-FV-A2QR	-0.792	-0.55562	0.005012
	51	TCGA-FV-A3I1	-0.2585	-0.52598	0.006418
	52	TCGA-FV-A3R2	-0.5871	-0.52661	0.000328
	53	TCGA-FV-A3R3	-1.7078	-0.59536	0.111012
	54	TCGA-FV-A495	-0.2947	-0.48066	0.003102
	55	TCGA-FV-A496	-1.0684	-0.5137	0.027602
	56	TCGA-FV-A4ZP	-0.4594	-0.58996	0.001529
	57	TCGA-FV-A4ZQ	0.4409	-0.4111	0.065117
	58	TCGA-G3-A25S	-0.353	-0.58891	0.004992
	59	TCGA-G3-A25T	-0.1881	-0.57595	0.013494
	60	TCGA-G3-A25U	-0.1277	-0.57276	0.017768
	61	TCGA-G3-A25V	-1.3398	-0.65675	0.041853
	62	TCGA-G3-A25X	0.1272	-0.52139	0.037736
	63	TCGA-G3-A25Y	0.0962	-0.60929	0.044647
	64	TCGA-G3-A25Z	-0.9174	-0.65203	0.006317
	65	TCGA-G3-A3CH	-0.3991	-0.54066	0.001798
	66	TCGA-G3-A3CI	-1.773	-0.64373	0.114398
	67	TCGA-G3-A3CJ	-1.7153	-0.56301	0.119108
	68	TCGA-G3-A3CK	-1.0646	-0.56183	0.022675
	69	TCGA-G3-A5SI	0.402	-0.5707	0.084875
	70	TCGA-G3-A5SJ	-0.1288	-0.53288	0.014647
	71	TCGA-G3-A5SK	-1.9727	-0.63981	0.15937
	72	TCGA-G3-A5SL	-1.0647	-0.61798	0.017901
	73	TCGA-G3-A5SM	-0.4779	-0.63333	0.002167
	74	TCGA-G3-A6UC	-1.4215	-0.58797	0.062325
	75	TCGA-G3-A7M5	-1.5891	-0.61759	0.084667
	76	TCGA-G3-A7M6	-0.181	-0.61334	0.016768
	77	TCGA-G3-A7M7	-1.7199	-0.65772	0.101208
	78	TCGA-G3-A7M8	-1.6273	-0.60792	0.093216
	79	TCGA-G3-AAUZ	-0.2988	-0.60107	0.008196
	80	TCGA-G3-AAV0	-1.489	-0.63816	0.064941
	81	TCGA-G3-AAV1	-0.7479	-0.55996	0.003169
	82	TCGA-G3-AAV2	-1.8636	-0.62595	0.13741
	83	TCGA-G3-AAV3	-0.2568	-0.59424	0.010214
	84	TCGA-G3-AAV4	-1.01	-0.60369	0.014809
	85	TCGA-G3-AAV5	-0.6773	-0.50533	0.002653
	86	TCGA-G3-AAV6	0.4608	-0.5555	0.092654
	87	TCGA-G3-AAV7	0.9048	-0.43215	0.160342
	88	TCGA-GJ-A3OU	-0.4311	-0.5392	0.001054
	89	TCGA-GJ-A9DB	-0.365	-0.57626	0.00401
	90	TCGA-HP-A5MZ	-0.9326	-0.64841	0.007245
	91	TCGA-HP-A5N0	-2.0113	-0.66242	0.163217
	92	TCGA-K7-A5RG	0.0879	-0.65997	0.050174
	93	TCGA-K7-A6G5	-1.0234	-0.67578	0.01084
	94	TCGA-LG-A6GG	-0.7377	-0.59472	0.001834
	95	TCGA-LG-A9QC	-1.0991	-0.60196	0.022171
	96	TCGA-LG-A9QD	-2.0115	-0.58842	0.181668
	97	TCGA-MI-A75C	-0.7126	-0.7135	7.19e-08
	98	TCGA-MI-A75E	-0.9485	-0.64043	0.008514
	99	TCGA-MI-A75G	-1.359	-0.66358	0.043382
	100	TCGA-MI-A75H	-1.0402	-0.6633	0.012743
	101	TCGA-MI-A75I	-0.1946	-0.66669	0.019992
	102	TCGA-PD-A5DF	-0.1345	-0.54844	0.015371
	103	TCGA-QA-A7B7	0.6685	-0.60609	0.145735
	104	TCGA-RC-A6M3	0.3314	-0.6292	0.082851
	105	TCGA-RC-A6M4	-0.5407	-0.57785	0.000127
	106	TCGA-RC-A6M6	0.356	-0.53325	0.070936
	107	TCGA-RC-A7S9	0.2239	-0.61731	0.063497
	108	TCGA-RC-A7SB	-0.3742	-0.6726	0.007994
	109	TCGA-RC-A7SF	-0.5098	-0.65686	0.001941
	110	TCGA-RC-A7SH	-0.2475	-0.58131	0.010017
	111	TCGA-RC-A7SK	-0.8014	-0.57564	0.004595
	112	TCGA-UB-A7MB	0.4057	-0.61643	0.09372
	113	TCGA-UB-A7MC	0.1085	-0.64972	0.051572
	114	TCGA-UB-A7MD	-0.5949	-0.54921	0.000187
	115	TCGA-UB-A7ME	-0.3046	-0.7089	0.014663
	116	TCGA-UB-A7MF	0.0218	-0.67393	0.043421
	117	TCGA-UB-AA0U	0.0811	-0.54404	0.035056
	118	TCGA-UB-AA0V	-1.7875	-0.72864	0.100576
	119	TCGA-WQ-A9G7	0.184	-0.54552	0.047755
	120	TCGA-WQ-AB4B	-0.8595	-0.53891	0.009275
	121	TCGA-ZP-A9CV	-1.0854	-0.62095	0.019351
	122	TCGA-ZP-A9CY	-1.2404	-0.66092	0.030123
	123	TCGA-ZP-A9CZ	0.3081	-0.59456	0.073092
	124	TCGA-ZP-A9D0	-1.4854	-0.59375	0.071319
	125	TCGA-ZP-A9D1	-1.339	-0.6227	0.046026
	126	TCGA-ZP-A9D4	-0.9561	-0.65029	0.008389
	127	TCGA-ZS-A9CD	-1.5751	-0.63256	0.079697
	128	TCGA-ZS-A9CE	-0.9939	-0.62697	0.012106
	129	TCGA-ZS-A9CF	0.203	-0.54226	0.049852
	130	TCGA-ZS-A9CG	-2.0131	-0.65121	0.166382
	0	TCGA-4N-A93T	-0.2469	0.57386	0.105414
	1	TCGA-4T-AA8H	0.481	0.600187	0.002222
	2	TCGA-5M-AAT4	0.8736	0.580394	0.013455
	3	TCGA-5M-AAT5	0.8923	0.591163	0.014186
	4	TCGA-5M-AAT6	0.8453	0.579418	0.011088
	5	TCGA-5M-AATE	0.7259	0.586791	0.003031
	6	TCGA-A6-2671	0.5382	0.610501	0.000818
	7	TCGA-A6-2672	0.7456	0.622112	0.002385
	8	TCGA-A6-2674	0.6114	0.584829	0.00011
	9	TCGA-A6-2675	-0.0337	0.528538	0.049448
	10	TCGA-A6-2676	1.1417	0.584136	0.048629
	11	TCGA-A6-2677	0.98	0.599987	0.022589
	12	TCGA-A6-2678	0.8639	0.621126	0.00922
	13	TCGA-A6-2680	0.4341	0.629404	0.005967
	14	TCGA-A6-2681	0.2784	0.598159	0.015994
	15	TCGA-A6-2682	0.5489	0.58057	0.000157
	16	TCGA-A6-2683	-0.3185	0.629782	0.140664
	17	TCGA-A6-2684	0.676	0.579485	0.001457
	18	TCGA-A6-2685	0.0473	0.604997	0.048653
	19	TCGA-A6-2686	0.5628	0.586675	8.92e-05
	20	TCGA-A6-3807	0.5989	0.619028	6.34e-05
	21	TCGA-A6-3808	0.7144	0.601803	0.001983
	22	TCGA-A6-3809	1.0921	0.610918	0.036218
	23	TCGA-A6-3810	0.5404	0.587035	0.00034
	24	TCGA-A6-4105	0.9336	0.5832	0.019206
	25	TCGA-A6-4107	0.5814	0.597695	4.15e-05
	26	TCGA-A6-5656	0.427	0.609535	0.005212
	27	TCGA-A6-5657	0.7258	0.596703	0.002607
	28	TCGA-A6-5659	0.6857	0.613022	0.000826
	29	TCGA-A6-5660	0.4826	0.604102	0.002309
	30	TCGA-A6-5661	0.8814	0.591484	0.013148
	31	TCGA-A6-5662	0.1532	0.614821	0.033333
	32	TCGA-A6-5664	0.6802	0.627136	0.00044
	33	TCGA-A6-5665	0.9794	0.611528	0.021169
	34	TCGA-A6-5666	0.8685	0.612393	0.01026
	35	TCGA-A6-5667	0.775	0.624732	0.003532
	36	TCGA-A6-6137	0.3133	0.585307	0.011574
	37	TCGA-A6-6138	0.4687	0.57292	0.001699
	38	TCGA-A6-6140	0.8224	0.59423	0.008144
	39	TCGA-A6-6141	0.4722	0.595183	0.002366
	40	TCGA-A6-6142	0.1244	0.578205	0.032214
	41	TCGA-A6-6648	1.138	0.604627	0.044501
	42	TCGA-A6-6649	0.6536	0.589161	0.00065
	43	TCGA-A6-6650	0.8898	0.620698	0.011328
	44	TCGA-A6-6651	0.4343	0.574293	0.003066
	45	TCGA-A6-6652	0.3762	0.599373	0.007791
	46	TCGA-A6-6653	0.888	0.617335	0.01146
	47	TCGA-A6-6654	0.3742	0.595757	0.007679
	48	TCGA-A6-A565	0.2679	0.572395	0.014503
	49	TCGA-A6-A566	0.4912	0.601256	0.001895
	50	TCGA-A6-A567	0.294	0.592938	0.013979
	51	TCGA-A6-A56B	0.5549	0.614019	0.000547
	52	TCGA-AD-A5EK	0.7377	0.609031	0.00259
	53	TCGA-AF-2687	0.6943	0.570078	0.002414
	54	TCGA-AF-2690	0.2119	0.563279	0.019313
	55	TCGA-AF-2691	0.3274	0.600952	0.011705
	56	TCGA-AF-2692	0.7895	0.611963	0.00493
	57	TCGA-AF-2693	0.6357	0.609728	0.000106
	58	TCGA-AF-3400	0.6155	0.612573	1.34e-06
	59	TCGA-AF-3911	0.828	0.549209	0.012158
	60	TCGA-AF-4110	0.3411	0.617997	0.011993
	61	TCGA-AF-5654	0.5175	0.605516	0.001212
	62	TCGA-AF-6136	0.6529	0.614251	0.000234
	63	TCGA-AF-6655	0.797	0.603161	0.005877
	64	TCGA-AF-6672	0.2271	0.617987	0.023901
	65	TCGA-AF-A56K	0.2962	0.590611	0.013559
	66	TCGA-AF-A56L	0.7145	0.59847	0.002106
	67	TCGA-AF-A56N	0.7523	0.605708	0.003361
	68	TCGA-AG-3574	0.4391	0.601531	0.004127
	69	TCGA-AG-3575	0.8547	0.555445	0.014009
	70	TCGA-AG-3578	0.6174	0.591688	0.000103
	71	TCGA-AG-3580	0.7905	0.608083	0.005205
	72	TCGA-AG-3581	0.455	0.60423	0.003484
	73	TCGA-AG-3582	0.7997	0.5992	0.006288
	74	TCGA-AG-3583	0.7471	0.601001	0.003339
	75	TCGA-AG-3584	0.7743	0.596019	0.004972
	76	TCGA-AG-3586	0.7579	0.595753	0.004238
	77	TCGA-AG-3587	0.8314	0.606165	0.007936
	78	TCGA-AG-3593	0.8963	0.610033	0.012819
	79	TCGA-AG-3594	0.8296	0.605178	0.007878
	80	TCGA-AG-3598	0.7998	0.590646	0.006843
	81	TCGA-AG-3599	0.7108	0.615003	0.001436
	82	TCGA-AG-3600	1.0442	0.596426	0.031364
	83	TCGA-AG-3601	0.596	0.615954	6.23e-05
	84	TCGA-AG-3602	0.6933	0.57168	0.002314
	85	TCGA-AG-3605	0.9289	0.605538	0.016356
	86	TCGA-AG-3608	0.6943	0.602813	0.001309
	87	TCGA-AG-3609	0.5416	0.602935	0.000588
	88	TCGA-AG-3726	-0.2066	0.587094	0.09854
	89	TCGA-AG-3727	-0.075	0.591637	0.069516
	90	TCGA-AG-3728	-0.3585	0.594017	0.141923
	91	TCGA-AG-3878	-0.2171	0.610264	0.107078
	92	TCGA-AG-3881	0.2206	0.599235	0.022426
	93	TCGA-AG-3882	-0.3	0.627108	0.134453
	94	TCGA-AG-3883	0.1583	0.594664	0.029786
	95	TCGA-AG-3885	-0.0273	0.598857	0.06133
	96	TCGA-AG-3887	0.986	0.608849	0.02225
	97	TCGA-AG-3890	0.3755	0.589396	0.007157
	98	TCGA-AG-3892	0.7882	0.5833	0.006567
	99	TCGA-AG-3893	0.4622	0.608207	0.003335
	100	TCGA-AG-3894	0.6211	0.624727	3.17e-05
	101	TCGA-AG-3896	0.7562	0.61509	0.003115
	102	TCGA-AG-3898	1.0628	0.579416	0.036551
	103	TCGA-AG-3901	0.472	0.60323	0.002694
	104	TCGA-AG-3902	0.6799	0.608511	0.000797
	105	TCGA-AG-3909	0.1611	0.601264	0.030307
	106	TCGA-AG-3999	0.5798	0.601102	7.1e-05
	107	TCGA-AG-4001	0.4129	0.594259	0.005145
	108	TCGA-AG-4005	0.6697	0.59824	0.000849
	109	TCGA-AG-4007	0.2916	0.607586	0.015619
	110	TCGA-AG-4008	0.623	0.593827	0.000133
	111	TCGA-AG-4015	0.7624	0.609894	0.003638
	112	TCGA-AG-4021	0.9048	0.569261	0.018712
	113	TCGA-AG-4022	0.1277	0.585109	0.032728
	114	TCGA-AG-A002	0.7217	0.582593	0.003027
	115	TCGA-AG-A008	0.9087	0.609347	0.014018
	116	TCGA-AG-A00C	0.5214	0.601676	0.001008
	117	TCGA-AG-A00Y	0.7965	0.601877	0.005925
	118	TCGA-AG-A011	0.4651	0.569025	0.001689
	119	TCGA-AG-A015	0.6252	0.639918	3.39e-05
	120	TCGA-AG-A016	0.676	0.598171	0.000948
	121	TCGA-AG-A01J	0.4328	0.603296	0.004547
	122	TCGA-AG-A01L	0.5942	0.619286	9.84e-05
	123	TCGA-AG-A01N	0.7508	0.605003	0.003325
	124	TCGA-AG-A01W	1.1471	0.59701	0.047334
	125	TCGA-AG-A01Y	0.9743	0.593495	0.023412
	126	TCGA-AG-A020	1.1226	0.594083	0.043695
	127	TCGA-AG-A025	0.701	0.590443	0.001912
	128	TCGA-AG-A026	0.3862	0.596956	0.006948
	129	TCGA-AG-A02G	0.3293	0.601345	0.011577
	130	TCGA-AG-A02N	0.7824	0.603907	0.004984
	131	TCGA-AG-A02X	0.7797	0.607457	0.004641
	132	TCGA-AG-A032	0.6692	0.613636	0.000483
	133	TCGA-AG-A036	1.0791	0.589185	0.037545
	134	TCGA-AH-6544	0.9946	0.568133	0.028456
	135	TCGA-AH-6547	-0.1749	0.60137	0.094278
	136	TCGA-AH-6549	0.8843	0.602986	0.012414
	137	TCGA-AH-6643	0.5575	0.571863	4.88e-05
	138	TCGA-AH-6644	0.4689	0.597012	0.002579
	139	TCGA-AH-6897	0.8748	0.600131	0.011839
	140	TCGA-AH-6903	0.4863	0.586279	0.001588
	141	TCGA-AM-5820	0.5065	0.583063	0.000939
	142	TCGA-AU-6004	0.7411	0.602059	0.003024
	143	TCGA-AY-4070	0.464	0.603786	0.003057
	144	TCGA-AY-4071	0.069	0.608826	0.045584
	145	TCGA-AY-5543	0.7049	0.623434	0.001038
	146	TCGA-AY-6196	-0.2406	0.608539	0.112789
	147	TCGA-AY-6197	0.7015	0.613389	0.001214
	148	TCGA-AY-6386	0.7118	0.614681	0.001475
	149	TCGA-AY-A54L	0.8727	0.61801	0.010147
	150	TCGA-AY-A69D	1.0377	0.624088	0.026761
	151	TCGA-AY-A71X	0.3168	0.620065	0.014386
	152	TCGA-CA-6719	0.3309	0.588545	0.010698
	153	TCGA-CI-6622	0.4578	0.594455	0.003012
	154	TCGA-CK-6751	0.8249	0.594323	0.008344
	155	TCGA-CL-4957	1.021	0.586633	0.029535
	156	TCGA-CL-5917	0.653	0.551313	0.001653
	157	TCGA-CM-6680	0.3275	0.613957	0.01284
	158	TCGA-D5-5537	0.3273	0.586761	0.01054
	159	TCGA-D5-5538	0.562	0.599355	0.000233
	160	TCGA-D5-5539	0.6356	0.578661	0.000507
	161	TCGA-D5-5540	1.3111	0.584024	0.082693
	162	TCGA-D5-5541	0.8091	0.576382	0.008483
	163	TCGA-D5-6529	0.4866	0.591683	0.001745
	164	TCGA-D5-6530	0.5156	0.590457	0.00088
	165	TCGA-D5-6531	0.7712	0.616475	0.003748
	166	TCGA-D5-6532	0.8262	0.579802	0.009498
	167	TCGA-D5-6533	0.7056	0.593547	0.001982
	168	TCGA-D5-6534	-0.4086	0.590843	0.156252
	169	TCGA-D5-6535	0.5792	0.575118	5.71e-06
	170	TCGA-D5-6536	0.4603	0.59765	0.002952
	171	TCGA-D5-6537	1.0618	0.594414	0.034173
	172	TCGA-D5-6538	0.5976	0.606711	1.39e-05
	173	TCGA-D5-6539	0.7743	0.560454	0.007158
	174	TCGA-D5-6540	0.9957	0.59222	0.025466
	175	TCGA-D5-6541	0.0797	0.607343	0.043552
	176	TCGA-D5-6898	0.6825	0.572187	0.001908
	177	TCGA-D5-6922	0.6714	0.598137	0.000851
	178	TCGA-D5-6923	0.8453	0.591262	0.010098
	179	TCGA-D5-6924	0.7525	0.601543	0.003565
	180	TCGA-D5-6926	0.5099	0.603621	0.001374
	181	TCGA-D5-6927	0.8432	0.594128	0.009709
	182	TCGA-D5-6928	0.6005	0.594691	5.73e-06
	183	TCGA-D5-6929	0.5069	0.588249	0.001052
	184	TCGA-D5-6930	0.804	0.602821	0.006349
	185	TCGA-D5-6931	0.8703	0.610212	0.010582
	186	TCGA-D5-6932	0.509	0.591442	0.001063
	187	TCGA-DC-6683	0.4856	0.591887	0.001878
	188	TCGA-DM-A0X9	0.9177	0.597532	0.017037
	189	TCGA-DM-A0XD	0.8321	0.551976	0.013042
	190	TCGA-DM-A0XF	0.8046	0.572993	0.008915
	191	TCGA-DM-A1D0	0.9233	0.563294	0.021541
	192	TCGA-DM-A1D4	0.7293	0.603992	0.00261
	193	TCGA-DM-A1D6	0.8904	0.60308	0.013721
	194	TCGA-DM-A1D7	0.861	0.539756	0.017152
	195	TCGA-DM-A1D8	0.5527	0.571603	5.94e-05
	196	TCGA-DM-A1D9	0.8389	0.592238	0.010112
	197	TCGA-DM-A1DA	0.9924	0.627054	0.022184
	198	TCGA-DM-A1DB	1.0381	0.598428	0.032129
	199	TCGA-DM-A1HA	0.4139	0.576659	0.004403
	200	TCGA-DM-A280	0.6791	0.579383	0.001653
	201	TCGA-DM-A282	0.5612	0.576326	3.8e-05
	202	TCGA-DM-A285	0.7217	0.535808	0.005743
	203	TCGA-DM-A288	0.6023	0.599591	1.22e-06
	204	TCGA-DM-A28A	0.8199	0.56755	0.010584
	205	TCGA-DM-A28E	0.5878	0.628027	0.000269
	206	TCGA-DM-A28F	0.6855	0.573036	0.002102
	207	TCGA-DM-A28G	0.3808	0.595783	0.007682
	208	TCGA-DM-A28H	1.3866	0.55235	0.115673
	209	TCGA-DM-A28K	0.8065	0.596872	0.007304
	210	TCGA-DM-A28M	0.6907	0.569743	0.002379
	211	TCGA-DY-A1DG	0.6248	0.598023	0.000112
	212	TCGA-F4-6856	0.7343	0.573187	0.00406
	213	TCGA-F5-6464	-0.0204	0.581044	0.056585
	214	TCGA-F5-6465	0.2533	0.586553	0.017372
	215	TCGA-F5-6571	-0.0866	0.58187	0.069899
	216	TCGA-F5-6702	0.238	0.588293	0.019194
	217	TCGA-F5-6810	1.0168	0.598032	0.027432
	218	TCGA-F5-6811	0.2998	0.591542	0.013314
	219	TCGA-F5-6812	0.1727	0.60071	0.028656
	220	TCGA-F5-6813	0.7697	0.592668	0.004902
	221	TCGA-F5-6814	1.0631	0.548452	0.041431
	222	TCGA-F5-6861	0.7624	0.594984	0.004384
	223	TCGA-F5-6863	0.493	0.600505	0.001808
	224	TCGA-F5-6864	0.3343	0.568815	0.009141
	225	TCGA-G4-6293	0.1318	0.577159	0.032966
	226	TCGA-G4-6294	0.6178	0.619678	5.86e-07
	227	TCGA-G4-6295	0.9723	0.556349	0.028756
	228	TCGA-G4-6297	0.4787	0.574044	0.001511
	229	TCGA-G4-6298	0.3523	0.574767	0.008226
	230	TCGA-G4-6299	0.6325	0.533906	0.001616
	231	TCGA-G4-6302	-0.1089	0.564033	0.075263
	232	TCGA-G4-6303	0.4813	0.587275	0.001867
	233	TCGA-G4-6304	0.4151	0.572538	0.00412
	234	TCGA-G4-6306	0.3326	0.594178	0.011372
	235	TCGA-G4-6307	0.6062	0.612659	6.93e-06
	236	TCGA-G4-6309	1.0841	0.595634	0.039656
	237	TCGA-G4-6311	0.6792	0.530368	0.003682
	238	TCGA-G4-6315	0.7558	0.585513	0.00482
	239	TCGA-G4-6317	0.5715	0.579166	9.77e-06
	240	TCGA-G4-6320	0.5558	0.574156	5.6e-05
	241	TCGA-G4-6321	-0.6764	0.527578	0.240922
	242	TCGA-G4-6322	0.6454	0.560831	0.001189
	243	TCGA-G4-6323	0.0859	0.61431	0.046407
	244	TCGA-G4-6586	0.7143	0.58087	0.002959
	245	TCGA-G4-6588	1.0893	0.615104	0.037373
	246	TCGA-G4-6626	0.9991	0.573123	0.030159
	247	TCGA-G4-6627	0.3253	0.563534	0.009433
	248	TCGA-G5-6641	0.0502	0.574138	0.045625
	249	TCGA-NH-A50T	1.0781	0.574681	0.042121
	250	TCGA-NH-A50U	0.8158	0.613827	0.00678
	251	TCGA-NH-A50V	0.1843	0.593718	0.027859
	252	TCGA-NH-A5IV	0.7445	0.61648	0.002724
	253	TCGA-NH-A6GA	0.5557	0.557793	7.28e-07
	254	TCGA-NH-A6GB	0.7781	0.571259	0.007111
	255	TCGA-NH-A6GC	0.0954	0.560251	0.035914
	256	TCGA-NH-A8F7	0.4355	0.564079	0.002748
	257	TCGA-NH-A8F8	0.1529	0.557306	0.027182
	258	TCGA-QG-A5YV	0.9303	0.598498	0.018298
	259	TCGA-QG-A5YW	0.3767	0.567154	0.006029
	260	TCGA-QG-A5YX	0.8191	0.610246	0.00725
	261	TCGA-QG-A5Z1	0.4355	0.569787	0.002997
	262	TCGA-QG-A5Z2	0.5867	0.576702	1.56e-05
	263	TCGA-QL-A97D	0.8449	0.615643	0.008222
	264	TCGA-SS-A7HO	0.836	0.594607	0.009115
	265	TCGA-T9-A92H	0.763	0.568854	0.005896
	0	TCGA-2E-A9G8	0.6981	0.395782	0.013672
	1	TCGA-5B-A90C	1.1372	0.327836	0.049799
	2	TCGA-5S-A9Q8	-0.2887	0.343384	0.055144
	3	TCGA-AJ-A23M	0.6186	0.369242	0.008582
	4	TCGA-AJ-A23N	0.8549	0.361195	0.033642
	5	TCGA-AJ-A2QK	0.6102	0.391237	0.006617
	6	TCGA-AJ-A2QL	0.3614	0.338905	6.98e-05
	7	TCGA-AJ-A2QM	0.8309	0.397687	0.025903
	8	TCGA-AJ-A2QN	0.404	0.344432	0.00049
	9	TCGA-AJ-A2QO	0.4668	0.36159	0.001528
	10	TCGA-AJ-A3BD	0.7611	0.379697	0.020078
	11	TCGA-AJ-A3BF	0.5763	0.367547	0.006015
	12	TCGA-AJ-A3BG	0.2264	0.377308	0.003143
	13	TCGA-AJ-A3BH	0.1764	0.354975	0.004401
	14	TCGA-AJ-A3BI	0.2863	0.3787	0.001178
	15	TCGA-AJ-A3BK	0.5369	0.372903	0.003712
	16	TCGA-AJ-A3EJ	0.4045	0.381534	7.28e-05
	17	TCGA-AJ-A3EK	0.9736	0.377784	0.048997
	18	TCGA-AJ-A3EL	0.9895	0.36834	0.053254
	19	TCGA-AJ-A3EM	1.4415	0.339602	0.167583
	20	TCGA-AJ-A3I9	0.9694	0.381034	0.04778
	21	TCGA-AJ-A3IA	0.6712	0.371395	0.012406
	22	TCGA-AJ-A3NC	-0.0871	0.349363	0.026293
	23	TCGA-AJ-A3NE	0.7407	0.355147	0.020517
	24	TCGA-AJ-A3NF	0.6125	0.349188	0.009569
	25	TCGA-AJ-A3NG	1.018	0.365902	0.058691
	26	TCGA-AJ-A3NH	0.7745	0.369719	0.022614
	27	TCGA-AJ-A3OJ	0.4013	0.333255	0.000639
	28	TCGA-AJ-A3OK	-1.0881	0.358686	0.288905
	29	TCGA-AJ-A3OL	0.746	0.376649	0.018829
	30	TCGA-AJ-A3QS	0.8054	0.355712	0.027911
	31	TCGA-AJ-A3TW	0.9864	0.384753	0.049961
	32	TCGA-AJ-A5DW	0.7985	0.327438	0.030627
	33	TCGA-AJ-A6NU	0.3849	0.360067	8.51e-05
	34	TCGA-AJ-A8CT	-0.8435	0.340094	0.193354
	35	TCGA-AJ-A8CV	0.3532	0.348383	3.2e-06
	36	TCGA-AJ-A8CW	0.5744	0.329368	0.008287
	37	TCGA-AP-A051	0.7447	0.359706	0.022173
	38	TCGA-AP-A052	0.8075	0.366274	0.029123
	39	TCGA-AP-A054	1.5477	0.357024	0.212079
	40	TCGA-AP-A056	0.6813	0.387691	0.012896
	41	TCGA-AP-A059	0.7905	0.368276	0.026668
	42	TCGA-AP-A05A	0.5139	0.379121	0.002717
	43	TCGA-AP-A05D	0.4841	0.361702	0.002241
	44	TCGA-AP-A05H	0.1833	0.375599	0.005532
	45	TCGA-AP-A05J	0.5397	0.361863	0.004731
	46	TCGA-AP-A05N	0.4606	0.35453	0.001683
	47	TCGA-AP-A05O	0.6475	0.364578	0.011974
	48	TCGA-AP-A05P	-0.1288	0.35982	0.035715
	49	TCGA-AP-A0L8	0.9387	0.367086	0.048878
	50	TCGA-AP-A0L9	0.7817	0.37849	0.024321
	51	TCGA-AP-A0LD	0.6286	0.37935	0.009294
	52	TCGA-AP-A0LE	0.6866	0.345158	0.01744
	53	TCGA-AP-A0LF	0.591	0.383806	0.006422
	54	TCGA-AP-A0LG	0.8181	0.381569	0.028506
	55	TCGA-AP-A0LH	0.838	0.366383	0.033273
	56	TCGA-AP-A0LI	0.6177	0.388814	0.007837
	57	TCGA-AP-A0LJ	-0.4587	0.355089	0.099068
	58	TCGA-AP-A0LL	-0.5135	0.317725	0.103359
	59	TCGA-AP-A0LM	0.0798	0.359085	0.011668
	60	TCGA-AP-A0LN	-0.5817	0.368062	0.13494
	61	TCGA-AP-A0LO	0.3136	0.356893	0.00028
	62	TCGA-AP-A0LP	-0.0138	0.367948	0.0218
	63	TCGA-AP-A0LS	0.9422	0.355739	0.05145
	64	TCGA-AP-A0LT	1.0328	0.360641	0.067586
	65	TCGA-AP-A0LV	0.4321	0.350702	0.000991
	66	TCGA-AP-A1DH	0.91	0.348211	0.047212
	67	TCGA-AP-A1DK	0.6391	0.370604	0.010784
	68	TCGA-AP-A1DM	0.5821	0.359441	0.007416
	69	TCGA-AP-A1DO	0.638	0.372554	0.010541
	70	TCGA-AP-A1DP	-0.0697	0.349215	0.026252
	71	TCGA-AP-A1DQ	0.5347	0.356015	0.004776
	72	TCGA-AP-A1DR	0.7298	0.374693	0.018864
	73	TCGA-AP-A1DV	0.3694	0.352359	4.34e-05
	74	TCGA-AP-A1E0	1.0519	0.373535	0.06884
	75	TCGA-AP-A1E1	0.4467	0.360282	0.001117
	76	TCGA-AP-A1E3	0.3285	0.360533	0.000154
	77	TCGA-AP-A1E4	0.2325	0.361014	0.002471
	78	TCGA-AP-A3K1	0.4924	0.373312	0.002122
	79	TCGA-AP-A5FX	0.6709	0.39479	0.011404
	80	TCGA-AW-A1PO	1.0728	0.312997	0.043471
	81	TCGA-AX-A05S	0.1368	0.331107	0.002843
	82	TCGA-AX-A05T	0.413	0.341622	0.000384
	83	TCGA-AX-A05U	0.2295	0.290623	0.000281
	84	TCGA-AX-A05W	0.2141	0.317826	0.00081
	85	TCGA-AX-A05Y	0.2408	0.3067	0.000327
	86	TCGA-AX-A05Z	0.1364	0.348623	0.003391
	87	TCGA-AX-A060	0.1348	0.350796	0.003513
	88	TCGA-AX-A062	0.9299	0.291115	0.030726
	89	TCGA-AX-A063	0.1495	0.339424	0.002716
	90	TCGA-AX-A064	0.5894	0.351707	0.004254
	91	TCGA-AX-A06B	0.7519	0.323619	0.013812
	92	TCGA-AX-A06F	0.7915	0.365106	0.01369
	93	TCGA-AX-A06L	0.191	0.32136	0.00128
	94	TCGA-AX-A0IU	0.5502	0.350738	0.002996
	95	TCGA-AX-A0IW	0.5402	0.354452	0.002598
	96	TCGA-AX-A0IZ	0.5033	0.29461	0.003279
	97	TCGA-AX-A0J0	1.0575	0.355047	0.037156
	98	TCGA-AX-A0J1	0.781	0.349555	0.014017
	99	TCGA-AX-A1C4	1.0985	0.405998	0.036111
	100	TCGA-AX-A1C5	0.5821	0.409555	0.002242
	101	TCGA-AX-A1C7	0.2383	0.372415	0.001354
	102	TCGA-AX-A1C8	0.7788	0.373905	0.012345
	103	TCGA-AX-A1C9	0.7608	0.349443	0.012742
	104	TCGA-AX-A1CA	0.4809	0.347685	0.001336
	105	TCGA-AX-A1CC	0.2995	0.365798	0.000331
	106	TCGA-AX-A1CE	0.3849	0.40352	2.61e-05
	107	TCGA-AX-A1CF	0.6547	0.346546	0.00715
	108	TCGA-AX-A1CI	0.2001	0.342824	0.001534
	109	TCGA-AX-A1CJ	-0.0155	0.296279	0.00732
	110	TCGA-AX-A1CK	0.5286	0.348588	0.00244
	111	TCGA-AX-A1CN	0.9743	0.311254	0.033104
	112	TCGA-AX-A2IN	1.0996	0.390043	0.037911
	113	TCGA-AX-A2IO	0.7537	0.362409	0.011529
	114	TCGA-B5-A0JN	0.7825	0.323789	0.015844
	115	TCGA-B5-A0JR	0.725	0.320733	0.012306
	116	TCGA-B5-A0JS	-0.4385	0.320776	0.043411
	117	TCGA-B5-A0JT	0.4877	0.323896	0.00202
	118	TCGA-B5-A0JU	0.6793	0.319418	0.009753
	119	TCGA-B5-A0JV	0.6032	0.332141	0.005533
	120	TCGA-B5-A0JX	0.7641	0.322878	0.014659
	121	TCGA-B5-A0JY	0.5635	0.316818	0.004582
	122	TCGA-B5-A0JZ	0.6969	0.31686	0.010876
	123	TCGA-B5-A0K0	-0.1344	0.333352	0.016475
	124	TCGA-B5-A0K1	0.4276	0.324805	0.000796
	125	TCGA-B5-A0K2	-0.0326	0.312436	0.008964
	126	TCGA-B5-A0K3	0.5203	0.309278	0.003353
	127	TCGA-B5-A0K4	-0.419	0.324021	0.041572
	128	TCGA-B5-A0K6	-0.3936	0.315334	0.037845
	129	TCGA-B5-A0K7	-0.1906	0.330619	0.020457
	130	TCGA-B5-A0K8	0.3015	0.3178	2e-05
	131	TCGA-B5-A0K9	0.5194	0.313387	0.003196
	132	TCGA-B5-A11E	0.8438	0.322555	0.020459
	133	TCGA-B5-A11F	0.2119	0.324036	0.000947
	134	TCGA-B5-A11G	0.3034	0.306865	9.04e-07
	135	TCGA-B5-A11H	0.5996	0.312419	0.00621
	136	TCGA-B5-A11I	0.8889	0.318074	0.024536
	137	TCGA-B5-A11J	0.3356	0.326328	6.47e-06
	138	TCGA-B5-A11L	0.0279	0.320394	0.006442
	139	TCGA-B5-A11M	-0.3357	0.333674	0.033739
	140	TCGA-B5-A11N	-0.5371	0.322931	0.055696
	141	TCGA-B5-A11O	0.3692	0.318608	0.000193
	142	TCGA-B5-A11P	0.2077	0.317461	0.000907
	143	TCGA-B5-A11Q	0.3656	0.314775	0.000195
	144	TCGA-B5-A11R	0.5171	0.322412	0.002854
	145	TCGA-B5-A11S	0.3153	0.324804	6.8e-06
	146	TCGA-B5-A11U	0.5869	0.315467	0.005548
	147	TCGA-B5-A11V	0.0895	0.315914	0.00386
	148	TCGA-B5-A11W	0.0422	0.32681	0.0061
	149	TCGA-B5-A11X	0.887	0.310421	0.025033
	150	TCGA-B5-A11Y	-0.1865	0.322919	0.019541
	151	TCGA-B5-A11Z	-0.5006	0.321442	0.050884
	152	TCGA-B5-A121	0.2082	0.329978	0.001117
	153	TCGA-B5-A1MR	0.4903	0.32079	0.002164
	154	TCGA-B5-A1MS	0.5575	0.326396	0.004022
	155	TCGA-B5-A1MU	0.7136	0.323979	0.011431
	156	TCGA-B5-A1MV	0.539	0.315793	0.003752
	157	TCGA-B5-A1MW	0.924	0.317005	0.027744
	158	TCGA-B5-A1MX	0.774	0.31283	0.016015
	159	TCGA-B5-A1MY	0.5328	0.311038	0.003703
	160	TCGA-B5-A1MZ	-0.3685	0.319221	0.035614
	161	TCGA-B5-A1N2	0.9117	0.314208	0.026882
	162	TCGA-B5-A3F9	0.1406	0.321876	0.002474
	163	TCGA-B5-A3FA	0.1461	0.312508	0.002085
	164	TCGA-B5-A3FB	0.4592	0.316303	0.001538
	165	TCGA-B5-A3FC	0.556	0.312315	0.004472
	166	TCGA-B5-A3FD	0.6413	0.321922	0.007681
	167	TCGA-B5-A3FH	-0.0193	0.305253	0.007932
	168	TCGA-B5-A3S1	0.5903	0.319318	0.005529
	169	TCGA-B5-A5OC	0.2347	0.325998	0.000628
	170	TCGA-B5-A5OD	0.1517	0.319105	0.00211
	171	TCGA-B5-A5OE	0.6133	0.330183	0.006036
	172	TCGA-BG-A0LW	-0.8166	0.331824	0.099312
	173	TCGA-BG-A0LX	0.6407	0.351986	0.006277
	174	TCGA-BG-A0M0	0.3454	0.365281	2.98e-05
	175	TCGA-BG-A0M2	0.232	0.381316	0.001679
	176	TCGA-BG-A0M3	0.4007	0.370211	7e-05
	177	TCGA-BG-A0M4	-0.4234	0.374871	0.047984
	178	TCGA-BG-A0M6	0.6525	0.393003	0.005071
	179	TCGA-BG-A0M7	-0.0944	0.352097	0.015012
	180	TCGA-BG-A0M9	-0.1953	0.359801	0.023203
	181	TCGA-BG-A0MA	0.3412	0.352025	8.82e-06
	182	TCGA-BG-A0MC	-0.6959	0.33355	0.079801
	183	TCGA-BG-A0MG	0.7344	0.350418	0.011102
	184	TCGA-BG-A0MI	0.2754	0.358567	0.000521
	185	TCGA-BG-A0MO	-0.59	0.337857	0.064827
	186	TCGA-BG-A0MQ	0.2858	0.34985	0.000309
	187	TCGA-BG-A0MT	0.2185	0.36086	0.001526
	188	TCGA-BG-A0MU	-0.0954	0.341398	0.014367
	189	TCGA-BG-A0RY	-0.2976	0.385158	0.035102
	190	TCGA-BG-A0VT	-0.0566	0.376654	0.014135
	191	TCGA-BG-A0VV	0.2383	0.344773	0.000854
	192	TCGA-BG-A0VW	0.3287	0.374339	0.000157
	193	TCGA-BG-A0VX	0.2693	0.352333	0.000519
	194	TCGA-BG-A0VZ	0.5515	0.366774	0.00257
	195	TCGA-BG-A0W1	-0.2402	0.368081	0.027861
	196	TCGA-BG-A0W2	-0.177	0.34594	0.020592
	197	TCGA-BG-A0YU	-0.1844	0.361538	0.022443
	198	TCGA-BG-A0YV	0.6116	0.37654	0.004161
	199	TCGA-BG-A186	-0.186	0.331838	0.020192
	200	TCGA-BG-A187	-0.2465	0.383876	0.029922
	201	TCGA-BG-A18A	-0.3674	0.351034	0.038866
	202	TCGA-BG-A18B	0.2979	0.361042	0.0003
	203	TCGA-BG-A18C	0.8691	0.367215	0.018967
	204	TCGA-BG-A222	0.5298	0.377441	0.001748
	205	TCGA-BG-A2AD	0.7782	0.396758	0.010956
	206	TCGA-BG-A2AE	0.1841	0.356157	0.002229
	207	TCGA-BG-A2L7	0.0382	0.366149	0.008099
	208	TCGA-BG-A3EW	0.5866	0.364701	0.003708
	209	TCGA-BG-A3PP	0.8412	0.40675	0.014213
	210	TCGA-BS-A0T9	-0.6304	0.372571	0.144705
	211	TCGA-BS-A0TA	0.644	0.396142	0.00886
	212	TCGA-BS-A0TC	-0.4655	0.359907	0.097931
	213	TCGA-BS-A0TD	0.2583	0.355251	0.001363
	214	TCGA-BS-A0TE	0.9992	0.387909	0.053794
	215	TCGA-BS-A0TG	-0.23	0.369034	0.051611
	216	TCGA-BS-A0TI	0.5393	0.38654	0.003364
	217	TCGA-BS-A0TJ	0.7705	0.384517	0.021475
	218	TCGA-BS-A0U5	0.0824	0.363829	0.011383
	219	TCGA-BS-A0U7	0.2997	0.36464	0.000612
	220	TCGA-BS-A0U8	0.5119	0.359868	0.003326
	221	TCGA-BS-A0U9	0.9164	0.38069	0.041309
	222	TCGA-BS-A0UA	-0.1648	0.359372	0.03961
	223	TCGA-BS-A0UF	0.7737	0.368308	0.023615
	224	TCGA-BS-A0UJ	-1.0114	0.365215	0.272579
	225	TCGA-BS-A0UL	0.1721	0.366887	0.005476
	226	TCGA-BS-A0UM	0.465	0.367744	0.001359
	227	TCGA-BS-A0UT	-0.0888	0.362135	0.029239
	228	TCGA-BS-A0UV	1.1051	0.385242	0.074535
	229	TCGA-BS-A0V4	-1.2943	0.365388	0.39598
	230	TCGA-BS-A0V6	0.3171	0.372046	0.000434
	231	TCGA-BS-A0V7	-2.0965	0.364333	0.870633
	232	TCGA-BS-A0V8	0.5636	0.367416	0.005537
	233	TCGA-BS-A0VI	-0.2643	0.372118	0.058193
	234	TCGA-BS-A0WQ	-0.5156	0.34884	0.107511
	235	TCGA-DF-A2KN	0.5853	0.354095	0.007378
	236	TCGA-DF-A2KR	-0.3378	0.371921	0.069522
	237	TCGA-DF-A2KS	1.0026	0.369029	0.055404
	238	TCGA-DF-A2KU	0.6599	0.361369	0.012301
	239	TCGA-DF-A2KV	0.3131	0.356464	0.00026
	240	TCGA-DF-A2KY	0.4794	0.36694	0.001746
	241	TCGA-DF-A2KZ	-0.6064	0.383097	0.135137
	242	TCGA-DF-A2L0	0.0566	0.354166	0.012221
	243	TCGA-DI-A0WH	0.2984	0.371994	0.000748
	244	TCGA-DI-A1BU	0.5998	0.35816	0.008059
	245	TCGA-DI-A1BY	0.0669	0.336936	0.010064
	246	TCGA-DI-A1C3	-0.3549	0.337512	0.066172
	247	TCGA-DI-A1NN	0.7491	0.3283	0.02444
	248	TCGA-DI-A1NO	1.0635	0.355139	0.069256
	249	TCGA-DI-A2QT	0.504	0.36328	0.002733
	250	TCGA-DI-A2QU	0.7571	0.403108	0.017295
	251	TCGA-DI-A2QY	0.2916	0.375654	0.000975
	252	TCGA-E6-A1LX	0.8684	0.341528	0.020903
	253	TCGA-E6-A1LZ	0.8524	0.341432	0.01966
	254	TCGA-E6-A2P8	0.7148	0.340356	0.010558
	255	TCGA-E6-A8L9	0.288	0.378415	0.000616
	256	TCGA-EC-A1NJ	0.5306	0.332113	0.004305
	257	TCGA-EC-A1QX	0.7898	0.35046	0.021844
	258	TCGA-EC-A24G	0.3322	0.321456	1.5e-05
	259	TCGA-EO-A1Y5	1.2114	0.387887	0.072546
	260	TCGA-EO-A1Y7	0.8356	0.404413	0.020015
	261	TCGA-EO-A1Y8	0.6943	0.369521	0.011291
	262	TCGA-EO-A22R	0.5879	0.346199	0.005879
	263	TCGA-EO-A22S	1.2275	0.331155	0.084379
	264	TCGA-EO-A22T	1.2075	0.34086	0.078783
	265	TCGA-EO-A22U	0.8663	0.375223	0.025824
	266	TCGA-EO-A22X	0.9152	0.398437	0.028705
	267	TCGA-EO-A22Y	0.2588	0.380172	0.001548
	268	TCGA-EO-A2CG	0.5949	0.357638	0.006159
	269	TCGA-EO-A2CH	0.6691	0.338624	0.011759
	270	TCGA-EO-A3AS	0.205	0.377397	0.003053
	271	TCGA-EO-A3AU	0.6776	0.361575	0.010552
	272	TCGA-EO-A3AV	0.5241	0.397937	0.001738
	273	TCGA-EO-A3AY	0.3595	0.380234	4.64e-05
	274	TCGA-EO-A3AZ	-0.1788	0.386735	0.034384
	275	TCGA-EO-A3B0	1.0206	0.405349	0.040578
	276	TCGA-EO-A3B1	0.7155	0.400134	0.010848
	277	TCGA-EO-A3KU	0.8101	0.354665	0.022002
	278	TCGA-EO-A3KW	1.0468	0.373915	0.048728
	279	TCGA-EO-A3KX	0.7561	0.37632	0.01553
	280	TCGA-EO-A3L0	0.8342	0.363957	0.023577
	281	TCGA-EY-A1GC	0.2679	0.377836	0.000914
	282	TCGA-EY-A1GD	0.5061	0.301826	0.003158
	283	TCGA-EY-A1GE	-1.0825	0.326681	0.149534
	284	TCGA-EY-A1GF	0.4283	0.327189	0.000828
	285	TCGA-EY-A1GH	0.8521	0.344207	0.019425
	286	TCGA-EY-A1GI	0.9502	0.287817	0.033043
	287	TCGA-EY-A1GK	0.3597	0.395203	9.51e-05
	288	TCGA-EY-A1GL	-1.144	0.333582	0.164409
	289	TCGA-EY-A1GM	0.5175	0.359492	0.001881
	290	TCGA-EY-A1GO	0.7108	0.325357	0.011241
	291	TCGA-EY-A1GP	0.2131	0.360645	0.001643
	292	TCGA-EY-A1GQ	0.6295	0.377823	0.004789
	293	TCGA-EY-A1GR	0.9726	0.372432	0.027129
	294	TCGA-EY-A1GS	0.29	0.371393	0.000525
	295	TCGA-EY-A1GT	-0.0653	0.339662	0.012358
	296	TCGA-EY-A1GU	-0.3067	0.37475	0.034978
	297	TCGA-EY-A1GV	-0.2563	0.405427	0.032974
	298	TCGA-EY-A1GW	-0.4209	0.384559	0.04888
	299	TCGA-EY-A1GX	-0.004	0.406936	0.012726
	300	TCGA-EY-A1H0	0.4631	0.316085	0.001628
	301	TCGA-EY-A210	0.3353	0.392258	0.000244
	302	TCGA-EY-A212	0.7888	0.392526	0.011825
	303	TCGA-EY-A214	0.2443	0.38487	0.001493
	304	TCGA-EY-A215	0.7797	0.433435	0.009035
	305	TCGA-EY-A2OM	0.2399	0.389183	0.001681
	306	TCGA-EY-A2ON	0.4788	0.389416	0.000629
	307	TCGA-EY-A2OO	-0.3012	0.321098	0.029161
	308	TCGA-EY-A2OP	0.7965	0.325787	0.016706
	309	TCGA-EY-A2OQ	0.4978	0.37928	0.001075
	310	TCGA-EY-A3L3	0.739	0.401146	0.008595
	311	TCGA-EY-A3QX	0.8881	0.417733	0.016686
	312	TCGA-EY-A4KR	0.7807	0.395716	0.011161
	313	TCGA-EY-A547	0.7795	0.383634	0.011802
	314	TCGA-EY-A548	-0.2411	0.319959	0.023707
	315	TCGA-EY-A549	-0.1136	0.334609	0.015129
	316	TCGA-EY-A54A	0.9425	0.407166	0.021581
	317	TCGA-EY-A5W2	0.6702	0.379336	0.006372
	318	TCGA-EY-A72D	0.4985	0.339299	0.001923
	319	TCGA-FI-A2CX	0.0461	0.322872	0.005768
	320	TCGA-FI-A2CY	1.1619	0.311574	0.054446
	321	TCGA-FI-A2D0	0.7485	0.322828	0.013644
	322	TCGA-FI-A2D2	0.2307	0.342087	0.000934
	323	TCGA-FI-A2D4	0.9229	0.328878	0.026571
	324	TCGA-FI-A2D5	0.6888	0.318257	0.010339
	325	TCGA-FI-A2D6	1.1815	0.313361	0.056751
	326	TCGA-FI-A2EU	0.9133	0.320847	0.02643
	327	TCGA-FI-A2EW	0.7997	0.328153	0.016743
	328	TCGA-FI-A2EX	1.0162	0.327794	0.035685
	329	TCGA-FI-A2EY	0.26	0.328934	0.000358
	330	TCGA-FI-A2F4	0.6418	0.316534	0.007967
	331	TCGA-FI-A2F8	0.7772	0.316663	0.015971
	332	TCGA-FI-A2F9	0.2775	0.316319	0.000113
	333	TCGA-FI-A3PV	0.5825	0.336765	0.004547
	334	TCGA-FI-A3PX	1.0901	0.327237	0.043822
	335	TCGA-H5-A2HR	0.8024	0.32818	0.016934
	336	TCGA-JU-AAVI	0.4147	0.30944	0.000842
	337	TCGA-PG-A5BC	0.7828	0.327285	0.016936
	338	TCGA-PG-A6IB	1.0034	0.393355	0.034976
	339	TCGA-PG-A7D5	0.7699	0.374625	0.015313
	340	TCGA-PG-A914	0.2421	0.34418	0.000785
	341	TCGA-PG-A916	-0.1066	0.358943	0.01632
	342	TCGA-PG-A917	0.0139	0.341627	0.008088
	343	TCGA-QF-A5YS	-0.0253	0.32952	0.00948
	344	TCGA-QF-A5YT	0.5731	0.354622	0.003594
	0	TCGA-21-1071	0.83	0.624575	0.004613
	1	TCGA-21-1072	0.9944	0.601503	0.016882
	2	TCGA-21-1075	0.9523	0.624491	0.011751
	3	TCGA-21-1076	0.4714	0.616684	0.002308
	4	TCGA-21-1079	0.4338	0.613167	0.003519
	5	TCGA-21-1080	0.8082	0.656227	0.002527
	6	TCGA-21-1081	0.8452	0.622807	0.005407
	7	TCGA-21-1082	0.8653	0.608223	0.007228
	8	TCGA-21-5782	0.7255	0.603865	0.001617
	9	TCGA-21-5783	1.125	0.652848	0.024379
	10	TCGA-21-5784	-0.0661	0.622762	0.051874
	11	TCGA-21-5786	0.767	0.618566	0.002411
	12	TCGA-21-5787	0.7826	0.626709	0.002657
	13	TCGA-22-0940	0.7849	0.61278	0.00323
	14	TCGA-22-0944	0.8533	0.611222	0.006388
	15	TCGA-22-1000	-0.1024	0.602839	0.05422
	16	TCGA-22-1002	0.3418	0.58897	0.00666
	17	TCGA-22-1005	-0.1719	0.623004	0.068884
	18	TCGA-22-1011	0.4788	0.604257	0.001716
	19	TCGA-22-1012	1.1831	0.6143	0.03527
	20	TCGA-22-1016	0.3622	0.618749	0.007175
	21	TCGA-22-1017	0.3338	0.620041	0.008932
	22	TCGA-22-4591	1.0062	0.643112	0.014372
	23	TCGA-22-4593	1.0004	0.639716	0.014182
	24	TCGA-22-4594	0.3457	0.633793	0.009048
	25	TCGA-22-4595	0.9767	0.635438	0.012696
	26	TCGA-22-4596	-0.0836	0.601555	0.051176
	27	TCGA-22-4599	0.9866	0.659783	0.011644
	28	TCGA-22-4601	0.3775	0.61081	0.005934
	29	TCGA-22-4604	0.5055	0.620294	0.001437
	30	TCGA-22-4605	0.0387	0.598181	0.034124
	31	TCGA-22-4607	0.6295	0.627613	3.88e-07
	32	TCGA-22-4609	0.3298	0.601518	0.008049
	33	TCGA-22-4613	0.9264	0.613642	0.010664
	34	TCGA-22-5471	0.7899	0.614532	0.003353
	35	TCGA-22-5472	0.1531	0.596298	0.021413
	36	TCGA-22-5473	0.7825	0.629706	0.002545
	37	TCGA-22-5474	0.5782	0.61359	0.000137
	38	TCGA-22-5477	1.0087	0.618466	0.016601
	39	TCGA-22-5478	0.3969	0.629794	0.005913
	40	TCGA-22-5479	0.9002	0.621689	0.008456
	41	TCGA-22-5480	0.5587	0.628148	0.000526
	42	TCGA-22-5481	1.0843	0.632016	0.0223
	43	TCGA-22-5482	0.5911	0.608174	3.18e-05
	44	TCGA-22-5483	1.1803	0.642112	0.031576
	45	TCGA-22-5485	0.8929	0.608217	0.008835
	46	TCGA-22-5489	0.8208	0.617883	0.004489
	47	TCGA-22-5491	0.8773	0.61524	0.007487
	48	TCGA-22-5492	0.6494	0.628058	4.97e-05
	49	TCGA-22-A5C4	0.6814	0.629444	0.000294
	50	TCGA-33-4532	0.9181	0.665209	0.007016
	51	TCGA-33-4533	0.9904	0.606177	0.016137
	52	TCGA-33-4538	0.9841	0.630141	0.013696
	53	TCGA-33-4547	0.571	0.608501	0.000162
	54	TCGA-33-4566	0.8984	0.639709	0.007316
	55	TCGA-33-4582	0.8719	0.613253	0.007324
	56	TCGA-33-4583	1.0135	0.604479	0.018288
	57	TCGA-33-4586	0.7254	0.6633	0.000435
	58	TCGA-33-6738	0.52	0.608062	0.000864
	59	TCGA-33-A4WN	0.7491	0.589042	0.002815
	60	TCGA-33-A5GW	0.4032	0.618418	0.005098
	61	TCGA-33-AAS8	0.5504	0.593975	0.00025
	62	TCGA-33-AASB	0.6929	0.628683	0.000461
	63	TCGA-33-AASD	0.6186	0.639494	5.6e-05
	64	TCGA-33-AASI	0.791	0.610306	0.003569
	65	TCGA-33-AASJ	1.0795	0.617039	0.023396
	66	TCGA-33-AASL	0.8698	0.624843	0.006559
	67	TCGA-34-2596	0.738	0.643024	0.000984
	68	TCGA-34-2600	0.3114	0.621065	0.010452
	69	TCGA-34-5232	0.6637	0.594402	0.000528
	70	TCGA-34-5240	0.7145	0.627541	0.000825
	71	TCGA-34-5241	0.5318	0.610033	0.000667
	72	TCGA-34-5928	0.3282	0.621185	0.009359
	73	TCGA-34-5929	0.6024	0.63623	0.000126
	74	TCGA-34-7107	0.9273	0.597746	0.011838
	75	TCGA-34-8454	0.7939	0.635299	0.002742
	76	TCGA-34-8455	0.4753	0.626975	0.00251
	77	TCGA-34-A5IX	0.7677	0.614118	0.002571
	78	TCGA-37-3783	1.103	0.587472	0.028973
	79	TCGA-37-3789	0.7593	0.613504	0.002317
	80	TCGA-37-3792	0.9272	0.637185	0.009169
	81	TCGA-37-4129	-1.6914	0.65728	0.601361
	82	TCGA-37-4130	0.8782	0.62784	0.006833
	83	TCGA-37-4132	0.9091	0.597131	0.01061
	84	TCGA-37-4133	0.7131	0.637764	0.000619
	85	TCGA-37-4135	1.0919	0.676547	0.018807
	86	TCGA-37-4141	1.0212	0.645671	0.015374
	87	TCGA-37-5819	1.0523	0.650313	0.017616
	88	TCGA-37-A5EL	0.6444	0.647759	1.23e-06
	89	TCGA-37-A5EM	1.0317	0.621027	0.018386
	90	TCGA-37-A5EN	0.7308	0.634455	0.001012
	91	TCGA-39-5011	0.4672	0.617025	0.002446
	92	TCGA-39-5016	0.6334	0.666586	0.00012
	93	TCGA-39-5019	0.7979	0.607703	0.003943
	94	TCGA-39-5021	1.001	0.622017	0.015654
	95	TCGA-39-5022	0.4649	0.595025	0.001845
	96	TCGA-39-5024	0.7257	0.621105	0.001192
	97	TCGA-39-5027	0.8804	0.590946	0.009131
	98	TCGA-39-5028	-0.0067	0.612748	0.04182
	99	TCGA-39-5029	0.4962	0.623466	0.001765
	100	TCGA-39-5030	0.5047	0.597229	0.000933
	101	TCGA-39-5031	0.694	0.591433	0.001147
	102	TCGA-39-5034	0.7248	0.617757	0.001249
	103	TCGA-39-5035	0.5664	0.662952	0.001016
	104	TCGA-39-5036	0.7645	0.590512	0.003299
	105	TCGA-39-5037	1.1682	0.619641	0.032796
	106	TCGA-39-5039	0.1171	0.614516	0.026966
	107	TCGA-39-5040	0.7847	0.619497	0.002974
	108	TCGA-43-2576	0.0937	0.59945	0.027877
	109	TCGA-43-2578	0.9842	0.588437	0.017071
	110	TCGA-43-2581	0.3406	0.637711	0.009621
	111	TCGA-43-3394	0.7937	0.637159	0.002671
	112	TCGA-43-3920	0.6539	0.611725	0.000194
	113	TCGA-43-5668	0.3133	0.613513	0.009823
	114	TCGA-43-5670	0.8955	0.638458	0.007208
	115	TCGA-43-6143	1.2337	0.647769	0.037429
	116	TCGA-43-6647	0.124	0.596284	0.02431
	117	TCGA-43-6770	0.8118	0.630146	0.003601
	118	TCGA-43-6771	0.1326	0.613534	0.025208
	119	TCGA-43-6773	0.1696	0.654324	0.025617
	120	TCGA-43-7656	0.9108	0.599852	0.010538
	121	TCGA-43-7657	0.4289	0.60311	0.003308
	122	TCGA-43-7658	1.1929	0.633208	0.034141
	123	TCGA-43-8115	0.6287	0.610025	3.8e-05
	124	TCGA-43-A474	0.8359	0.645442	0.003982
	125	TCGA-43-A475	0.7668	0.624762	0.002202
	126	TCGA-43-A56U	0.1256	0.602852	0.024824
	127	TCGA-43-A56V	0.7533	0.61985	0.00195
	128	TCGA-52-7622	0.4348	0.623278	0.003872
	129	TCGA-52-7809	1.0462	0.616025	0.020168
	130	TCGA-52-7810	0.6165	0.639045	5.54e-05
	131	TCGA-52-7811	0.6049	0.628967	6.31e-05
	132	TCGA-52-7812	1.1227	0.627278	0.02675
	133	TCGA-56-1622	0.7789	0.639938	0.002142
	134	TCGA-56-5897	0.5151	0.64097	0.001732
	135	TCGA-56-5898	0.0041	0.601597	0.039035
	136	TCGA-56-6545	0.4713	0.641125	0.003155
	137	TCGA-56-6546	0.9057	0.641297	0.007648
	138	TCGA-56-7221	0.707	0.661352	0.000228
	139	TCGA-56-7222	1.0725	0.616513	0.022729
	140	TCGA-56-7223	0.9258	0.672106	0.007042
	141	TCGA-56-7579	0.7463	0.64914	0.001032
	142	TCGA-56-7580	0.7544	0.625113	0.001828
	143	TCGA-56-7582	0.8712	0.659044	0.004922
	144	TCGA-56-7730	0.8388	0.660344	0.003482
	145	TCGA-56-7731	0.0344	0.677357	0.045195
	146	TCGA-56-7822	-0.0413	0.654997	0.052997
	147	TCGA-56-7823	1.0571	0.632921	0.019677
	148	TCGA-56-8082	0.7977	0.631596	0.003053
	149	TCGA-56-8083	0.9635	0.649982	0.010753
	150	TCGA-56-8201	0.6165	0.611098	1.25e-05
	151	TCGA-56-8304	0.8061	0.654827	0.00252
	152	TCGA-56-8305	0.4931	0.670705	0.003457
	153	TCGA-56-8307	0.6762	0.680311	2.56e-06
	154	TCGA-56-8308	0.3239	0.651952	0.011765
	155	TCGA-56-8309	0.0287	0.633274	0.039958
	156	TCGA-56-8503	0.6032	0.624775	7.33e-05
	157	TCGA-56-8504	0.9824	0.634242	0.013252
	158	TCGA-56-8622	-0.939	0.619791	0.265608
	159	TCGA-56-8623	-1.691	0.620565	0.584084
	160	TCGA-56-8624	-0.3914	0.660334	0.120925
	161	TCGA-56-8625	0.6087	0.641494	0.000118
	162	TCGA-56-8626	-0.1659	0.645652	0.071996
	163	TCGA-56-8628	0.0131	0.606833	0.038536
	164	TCGA-56-8629	0.4366	0.643378	0.004674
	165	TCGA-56-A49D	0.9068	0.633104	0.008203
	166	TCGA-56-A4BW	0.8218	0.644405	0.003444
	167	TCGA-56-A4BX	0.649	0.68231	0.000122
	168	TCGA-56-A4BY	0.3739	0.652083	0.008459
	169	TCGA-56-A4ZJ	-0.3149	0.648652	0.101488
	170	TCGA-56-A4ZK	0.5577	0.674786	0.001508
	171	TCGA-56-A5DR	0.8495	0.677789	0.003258
	172	TCGA-56-A5DS	0.4462	0.645017	0.004334
	173	TCGA-56-A62T	0.6659	0.641745	7.34e-05
	174	TCGA-58-A46J	0.988	0.632691	0.013759
	175	TCGA-58-A46K	0.7551	0.635062	0.00157
	176	TCGA-58-A46L	0.9203	0.62254	0.009663
	177	TCGA-58-A46M	1.1389	0.62263	0.029049
	178	TCGA-58-A46N	0.8702	0.624741	0.006566
	179	TCGA-63-5128	0.5498	0.650513	0.001112
	180	TCGA-63-5131	0.4823	0.64652	0.002957
	181	TCGA-63-6202	0.7034	0.623119	0.000707
	182	TCGA-63-7020	0.4523	0.637227	0.003749
	183	TCGA-63-7021	0.4253	0.640256	0.005066
	184	TCGA-63-7022	-0.0242	0.658914	0.051161
	185	TCGA-63-7023	1.3377	0.659733	0.050394
	186	TCGA-63-A5M9	1.1122	0.697657	0.018841
	187	TCGA-63-A5MB	0.9125	0.685317	0.005659
	188	TCGA-63-A5MG	0.2713	0.624033	0.013641
	189	TCGA-63-A5MH	0.9071	0.64883	0.007313
	190	TCGA-63-A5MI	0.9806	0.686614	0.009476
	191	TCGA-63-A5MJ	0.8965	0.638466	0.0073
	192	TCGA-63-A5ML	0.7868	0.668879	0.001525
	193	TCGA-63-A5MM	0.4896	0.628148	0.002105
	194	TCGA-63-A5MN	-0.0441	0.604349	0.046101
	195	TCGA-63-A5MP	0.7499	0.665295	0.000785
	196	TCGA-63-A5MR	0.7527	0.64967	0.001164
	197	TCGA-63-A5MS	0.2288	0.659789	0.020365
	198	TCGA-63-A5MT	0.5075	0.637955	0.001866
	199	TCGA-63-A5MU	0.8485	0.665525	0.003671
	200	TCGA-63-A5MV	0.0129	0.64767	0.044176
	201	TCGA-63-A5MW	0.8255	0.637636	0.003869
	202	TCGA-63-A5MY	0.8907	0.680702	0.004835
	203	TCGA-6A-AB49	0.6844	0.623539	0.000405
	204	TCGA-77-6842	0.757	0.643524	0.001403
	205	TCGA-77-6843	0.2697	0.634488	0.014503
	206	TCGA-77-6844	0.8073	0.626519	0.003562
	207	TCGA-77-6845	0.7932	0.613679	0.003512
	208	TCGA-77-7138	0.8414	0.630945	0.004827
	209	TCGA-77-7139	0.9088	0.637171	0.008041
	210	TCGA-77-7140	1.0113	0.665564	0.013027
	211	TCGA-77-7141	0.6023	0.64727	0.00022
	212	TCGA-77-7142	0.9763	0.610092	0.014616
	213	TCGA-77-7335	0.2226	0.643341	0.019293
	214	TCGA-77-7337	0.9131	0.619068	0.009422
	215	TCGA-77-7338	0.3201	0.595292	0.008254
	216	TCGA-77-7463	1.0308	0.631945	0.017338
	217	TCGA-77-7465	0.9468	0.627166	0.011135
	218	TCGA-77-8007	0.5799	0.641519	0.000414
	219	TCGA-77-8008	-0.201	0.610018	0.071686
	220	TCGA-77-8009	1.1981	0.668703	0.030545
	221	TCGA-77-8128	0.8654	0.652776	0.004927
	222	TCGA-77-8130	-0.0879	0.623959	0.055228
	223	TCGA-77-8131	0.3422	0.652592	0.0105
	224	TCGA-77-8133	0.7894	0.627443	0.002859
	225	TCGA-77-8136	0.8362	0.644289	0.004014
	226	TCGA-77-8139	0.8472	0.652062	0.00415
	227	TCGA-77-8140	0.3778	0.618897	0.006335
	228	TCGA-77-8143	1.1496	0.631412	0.029265
	229	TCGA-77-8144	1.0796	0.609585	0.024077
	230	TCGA-77-8145	0.2536	0.626193	0.01513
	231	TCGA-77-8146	0.3456	0.619371	0.008169
	232	TCGA-77-8148	0.9555	0.665312	0.009178
	233	TCGA-77-8150	0.6784	0.633732	0.000217
	234	TCGA-77-8153	1.0171	0.640401	0.015465
	235	TCGA-77-8154	0.5934	0.615849	5.49e-05
	236	TCGA-77-8156	0.6956	0.643111	0.0003
	237	TCGA-77-A5FZ	-0.4324	0.589024	0.113706
	238	TCGA-77-A5G1	0.0773	0.612098	0.031171
	239	TCGA-77-A5G3	0.8689	0.617394	0.006894
	240	TCGA-77-A5G6	0.9231	0.610842	0.010627
	241	TCGA-77-A5G7	1.0832	0.614709	0.023921
	242	TCGA-77-A5G8	0.6501	0.623452	7.74e-05
	243	TCGA-77-A5GB	0.7925	0.591962	0.004383
	244	TCGA-77-A5GF	0.7282	0.615857	0.001376
	245	TCGA-77-A5GH	0.6111	0.60275	3.09e-05
	246	TCGA-79-5596	0.7019	0.639166	0.000434
	247	TCGA-90-7964	0.2313	0.628214	0.017182
	248	TCGA-90-A4ED	0.2416	0.649137	0.018133
	249	TCGA-90-A4EE	0.735	0.6299	0.001222
	250	TCGA-90-A59Q	0.4261	0.622557	0.004238
	251	TCGA-92-7340	0.5999	0.634993	0.000135
	252	TCGA-92-7341	0.8728	0.634921	0.006204
	253	TCGA-92-8063	0.7525	0.639631	0.001397
	254	TCGA-92-8064	0.7451	0.613266	0.001906
	255	TCGA-92-8065	0.0896	0.655581	0.035121
	256	TCGA-94-7033	0.6732	0.605838	0.000495
	257	TCGA-94-7557	0.8469	0.62556	0.005341
	258	TCGA-94-7943	0.6924	0.636689	0.000338
	259	TCGA-94-8035	0.8645	0.635411	0.005721
	260	TCGA-94-8490	0.6231	0.664647	0.000188
	261	TCGA-94-8491	0.1682	0.601692	0.020486
	262	TCGA-94-A4VJ	0.5037	0.618709	0.001442
	263	TCGA-94-A5I4	0.8388	0.634516	0.004549
	264	TCGA-94-A5I6	0.9687	0.639483	0.011816
	265	TCGA-96-7544	0.6362	0.626968	7.48e-05
	266	TCGA-96-7545	0.1634	0.630213	0.023855
	267	TCGA-96-8169	0.1735	0.608333	0.020625
	268	TCGA-96-8170	0.6766	0.618128	0.000418
	269	TCGA-96-A4JL	0.5853	0.619284	0.000139
	270	TCGA-J1-A4AH	0.696	0.63023	0.000471
	271	TCGA-L3-A4E7	0.2789	0.615679	0.012365
	272	TCGA-L3-A524	0.771	0.636843	0.001962
	273	TCGA-LA-A446	0.7721	0.620937	0.00249
	274	TCGA-LA-A7SW	1.0466	0.602244	0.02152
	275	TCGA-O2-A52N	0.5761	0.658426	0.000739
	276	TCGA-O2-A52S	1.2252	0.672691	0.03327
	277	TCGA-O2-A52V	0.7497	0.637326	0.001376
	278	TCGA-O2-A52W	0.9426	0.664414	0.008434
	279	TCGA-O2-A5IB	1.1427	0.606501	0.031335
	0	TCGA-3M-AB46	1.0031	0.474167	0.036122
	1	TCGA-3M-AB47	0.2085	0.423937	0.005993
	2	TCGA-B7-5816	0.5435	0.510889	0.000143
	3	TCGA-BR-A4QI	0.5279	0.431921	0.001212
	4	TCGA-CD-5798	-0.4826	0.448912	0.114359
	5	TCGA-CD-5799	0.7307	0.442288	0.010971
	6	TCGA-CD-5800	1.1562	0.481185	0.059944
	7	TCGA-CD-5801	0.3505	0.506498	0.003263
	8	TCGA-CD-5803	0.1141	0.402903	0.011068
	9	TCGA-CD-5804	0.2704	0.475821	0.005721
	10	TCGA-CD-5813	0.0134	0.402137	0.02
	11	TCGA-CD-8524	0.3232	0.484052	0.003559
	12	TCGA-CD-8526	1.0299	0.514112	0.035049
	13	TCGA-CD-8528	0.806	0.551237	0.008702
	14	TCGA-CD-8529	0.3757	0.488964	0.001762
	15	TCGA-CD-8530	0.2344	0.406417	0.004134
	16	TCGA-CD-8531	0.9978	0.472174	0.03637
	17	TCGA-CD-8532	0.2744	0.520049	0.008045
	18	TCGA-CD-8534	0.3634	0.432249	0.000696
	19	TCGA-CD-8535	1.1057	0.539311	0.042231
	20	TCGA-CD-8536	0.8023	0.556899	0.008054
	21	TCGA-CD-A486	0.6287	0.446149	0.004416
	22	TCGA-CD-A487	0.9839	0.425565	0.041011
	23	TCGA-CD-A489	-0.3543	0.40993	0.076937
	24	TCGA-CD-A48A	0.6161	0.558767	0.000602
	25	TCGA-CD-A48C	0.927	0.477866	0.026582
	26	TCGA-CD-A4MG	0.8691	0.447025	0.023461
	27	TCGA-CD-A4MH	0.9162	0.491974	0.023679
	28	TCGA-CD-A4MI	-0.3151	0.508651	0.089533
	29	TCGA-CD-A4MJ	0.9706	0.556452	0.027586
	30	TCGA-CG-4301	0.0209	0.518259	0.039785
	31	TCGA-CG-4304	0.189	0.647121	0.033755
	32	TCGA-CG-4305	0.6168	0.596069	6.91e-05
	33	TCGA-CG-4306	0.7353	0.613137	0.0024
	34	TCGA-CG-4436	0.997	0.617495	0.023164
	35	TCGA-CG-4438	0.8899	0.505453	0.023771
	36	TCGA-CG-4440	1.0257	0.538845	0.038122
	37	TCGA-CG-4441	0.7077	0.619019	0.001265
	38	TCGA-CG-4442	0.8897	0.561075	0.017369
	39	TCGA-CG-4443	0.1682	0.548074	0.023209
	40	TCGA-CG-4444	0.8748	0.531353	0.018971
	41	TCGA-CG-4449	0.9119	0.576946	0.018045
	42	TCGA-CG-4462	-0.4328	0.49727	0.139127
	43	TCGA-CG-4465	0.7589	0.563881	0.006117
	44	TCGA-CG-4466	1.1401	0.625682	0.042561
	45	TCGA-CG-4469	0.7725	0.535059	0.009068
	46	TCGA-CG-4472	-0.2401	0.531781	0.095826
	47	TCGA-CG-4474	0.5126	0.498977	2.98e-05
	48	TCGA-CG-4475	0.5432	0.517793	0.000104
	49	TCGA-CG-4476	0.2374	0.497538	0.010884
	50	TCGA-CG-4477	0.8605	0.6203	0.008524
	51	TCGA-D7-5577	0.6095	0.519214	0.001208
	52	TCGA-D7-5578	0.6808	0.54622	0.002648
	53	TCGA-D7-6518	-0.24	0.501567	0.081428
	54	TCGA-D7-6519	0.5566	0.569413	3.66e-05
	55	TCGA-D7-6520	-0.0671	0.544648	0.055447
	56	TCGA-D7-6521	-0.1239	0.461721	0.051096
	57	TCGA-D7-6522	-0.1636	0.498332	0.065023
	58	TCGA-D7-6524	0.1335	0.466381	0.016603
	59	TCGA-D7-6525	0.5999	0.560163	0.000235
	60	TCGA-D7-6526	0.8011	0.580421	0.007151
	61	TCGA-D7-6527	0.5122	0.584565	0.000826
	62	TCGA-D7-6528	1.0678	0.538577	0.041075
	63	TCGA-D7-6815	0.6565	0.586167	0.000723
	64	TCGA-D7-6817	0.6437	0.540552	0.001562
	65	TCGA-D7-6818	0.8432	0.520595	0.015257
	66	TCGA-D7-6820	0.6316	0.606825	9.24e-05
	67	TCGA-D7-6822	0.8953	0.565845	0.015925
	68	TCGA-D7-8570	0.4953	0.569765	0.000852
	69	TCGA-D7-8572	0.7595	0.59085	0.004161
	70	TCGA-D7-8573	1.0519	0.579298	0.032781
	71	TCGA-D7-8574	-0.4039	0.470949	0.113415
	72	TCGA-D7-8575	-0.4393	0.524488	0.137101
	73	TCGA-D7-8576	0.6503	0.4614	0.00522
	74	TCGA-D7-8578	0.0301	0.481899	0.03032
	75	TCGA-D7-8579	-0.4059	0.485324	0.117595
	76	TCGA-D7-A4YT	0.8407	0.54763	0.012563
	77	TCGA-D7-A4YU	0.8958	0.504282	0.022587
	78	TCGA-D7-A4YV	0.6169	0.532783	0.001061
	79	TCGA-D7-A4YX	0.8143	0.544678	0.010652
	80	TCGA-D7-A4YY	0.4052	0.544272	0.002923
	81	TCGA-D7-A4Z0	-0.1615	0.430398	0.05208
	82	TCGA-D7-A6EV	1.084	0.528953	0.045203
	83	TCGA-D7-A6EX	0.3356	0.511	0.004782
	84	TCGA-D7-A6EY	0.5804	0.594211	3.13e-05
	85	TCGA-D7-A6EZ	1.0029	0.503877	0.036469
	86	TCGA-D7-A6F0	1.3316	0.572863	0.084676
	87	TCGA-D7-A6F2	0.5032	0.563795	0.000588
	88	TCGA-D7-A747	-0.4197	0.533237	0.134701
	89	TCGA-D7-A748	-0.6396	0.515319	0.197352
	90	TCGA-FP-A9TM	0.7815	0.559059	0.006406
	91	TCGA-HF-7132	0.507	0.526915	6.25e-05
	92	TCGA-HF-7133	1.0067	0.505608	0.03242
	93	TCGA-HF-7136	0.6376	0.547331	0.001053
	94	TCGA-HF-A5NB	0.7551	0.561408	0.004844
	95	TCGA-HU-8249	1.1939	0.506834	0.06095
	96	TCGA-HU-8604	0.8437	0.486061	0.016514
	97	TCGA-HU-8608	0.8419	0.425577	0.022379
	98	TCGA-HU-8610	0.1583	0.530262	0.017864
	99	TCGA-HU-A4G2	0.7562	0.446435	0.012389
	100	TCGA-HU-A4G3	0.2654	0.545465	0.010127
	101	TCGA-HU-A4G6	0.7153	0.460885	0.008357
	102	TCGA-HU-A4G8	1.1209	0.448213	0.058425
	103	TCGA-HU-A4G9	0.7555	0.585906	0.003714
	104	TCGA-HU-A4GC	0.6281	0.411824	0.006039
	105	TCGA-HU-A4GD	1.0555	0.580282	0.029158
	106	TCGA-HU-A4GF	0.9483	0.599638	0.015696
	107	TCGA-HU-A4GH	0.9487	0.597998	0.01588
	108	TCGA-HU-A4GN	1.1128	0.550545	0.040817
	109	TCGA-HU-A4GP	0.8063	0.485721	0.013269
	110	TCGA-HU-A4GQ	0.8091	0.574262	0.00712
	111	TCGA-HU-A4GT	1.0049	0.56403	0.025095
	112	TCGA-HU-A4GU	0.9158	0.558458	0.016487
	113	TCGA-HU-A4GX	0.5324	0.550944	4.44e-05
	114	TCGA-HU-A4GY	0.2064	0.472896	0.00917
	115	TCGA-HU-A4H0	1.0743	0.436868	0.052462
	116	TCGA-HU-A4H5	0.6542	0.480793	0.003882
	117	TCGA-HU-A4H6	0.6891	0.391038	0.011471
	118	TCGA-HU-A4H8	0.9075	0.583553	0.013549
	119	TCGA-IN-8663	0.774	0.475268	0.011539
	120	TCGA-KB-A93J	0.3752	0.555199	0.004202
	121	TCGA-MX-A5UG	-0.2671	0.47493	0.071098
	122	TCGA-MX-A5UJ	0.5244	0.493478	0.000124
	123	TCGA-MX-A663	0.3783	0.486746	0.001519
	124	TCGA-R5-A805	0.4777	0.57312	0.001464
	125	TCGA-RD-A7BS	0.2428	0.481867	0.009192
	126	TCGA-RD-A7BT	0.99	0.488243	0.040492
	127	TCGA-RD-A7BW	-0.5738	0.481506	0.179117
	128	TCGA-RD-A7C1	1.2211	0.512787	0.080692
	129	TCGA-RD-A8MV	0.5357	0.64496	0.00192
	130	TCGA-RD-A8MW	0.5521	0.535634	4.36e-05
	131	TCGA-RD-A8N0	-0.0121	0.472689	0.0378
	132	TCGA-RD-A8N1	0.4378	0.529863	0.001363
	133	TCGA-RD-A8N2	-1.4514	0.519563	0.624796
	134	TCGA-RD-A8N4	-0.9132	0.506779	0.324299
	135	TCGA-RD-A8N5	-0.1241	0.535053	0.06988
	136	TCGA-RD-A8N6	0.539	0.570734	0.000162
	137	TCGA-RD-A8N9	0.3274	0.494461	0.004489
	138	TCGA-SW-A7EB	0.5332	0.493419	0.000236
	139	TCGA-VQ-A8DT	0.8452	0.394907	0.026189
	140	TCGA-VQ-A8DU	1.0904	0.522213	0.041693
	141	TCGA-VQ-A8DV	0.8674	0.505984	0.016885
	142	TCGA-VQ-A8DZ	0.6654	0.420245	0.007772
	143	TCGA-VQ-A8E0	0.5103	0.430649	0.000825
	144	TCGA-VQ-A8E2	1.1103	0.551177	0.040375
	145	TCGA-VQ-A8E3	1.0313	0.475575	0.039878
	146	TCGA-VQ-A8E7	0.5866	0.502261	0.00092
	147	TCGA-VQ-A8P2	1.2592	0.477596	0.078876
	148	TCGA-VQ-A8P3	0.7796	0.442924	0.014645
	149	TCGA-VQ-A8P5	1.0265	0.492827	0.036777
	150	TCGA-VQ-A8P8	0.4046	0.411158	8.48e-06
	151	TCGA-VQ-A8PB	1.2149	0.487644	0.068295
	152	TCGA-VQ-A8PC	0.3456	0.426302	0.000841
	153	TCGA-VQ-A8PD	0.3043	0.397985	0.001133
	154	TCGA-VQ-A8PE	0.8791	0.489814	0.019569
	155	TCGA-VQ-A8PF	0.668	0.492772	0.00397
	156	TCGA-VQ-A8PH	1.1533	0.410551	0.071229
	157	TCGA-VQ-A8PJ	0.699	0.508593	0.004697
	158	TCGA-VQ-A8PK	0.9196	0.477875	0.025195
	159	TCGA-VQ-A8PM	0.3273	0.462295	0.002353
	160	TCGA-VQ-A8PO	0.9141	0.477636	0.024599
	161	TCGA-VQ-A8PP	0.6127	0.485168	0.002108
	162	TCGA-VQ-A8PQ	-0.2962	0.494905	0.080814
	163	TCGA-VQ-A8PU	0.6898	0.584811	0.00147
	164	TCGA-VQ-A8PX	0.5696	0.487527	0.000883
	165	TCGA-VQ-A91A	0.6826	0.439325	0.007644
	166	TCGA-VQ-A91D	0.5625	0.481233	0.000865
	167	TCGA-VQ-A91K	0.3407	0.501822	0.003428
	168	TCGA-VQ-A91N	0.914	0.501723	0.021969
	169	TCGA-VQ-A91Q	0.3667	0.444329	0.000778
	170	TCGA-VQ-A91S	0.7093	0.52553	0.004375
	171	TCGA-VQ-A91U	0.5019	0.480229	6.15e-05
	172	TCGA-VQ-A91V	0.3932	0.482483	0.001045
	173	TCGA-VQ-A91W	0.6608	0.554391	0.001498
	174	TCGA-VQ-A91X	0.9586	0.419941	0.037466
	175	TCGA-VQ-A91Y	0.2477	0.431488	0.004362
	176	TCGA-VQ-A91Z	0.7492	0.488087	0.008815
	177	TCGA-VQ-A922	1.0106	0.483492	0.035914
	178	TCGA-VQ-A923	0.6485	0.455082	0.004831
	179	TCGA-VQ-A924	1.0428	0.553298	0.031027
	180	TCGA-VQ-A925	0.8565	0.479989	0.018312
	181	TCGA-VQ-A927	0.1635	0.414331	0.008123
	182	TCGA-VQ-A928	0.5553	0.445627	0.001556
	183	TCGA-VQ-A92D	0.6557	0.491241	0.003511
	184	TCGA-VQ-A94O	1.1107	0.51492	0.045838
	185	TCGA-VQ-A94P	-0.8876	0.506858	0.251085
	186	TCGA-VQ-A94R	0.6895	0.509098	0.004249
	187	TCGA-VQ-A94T	0.9118	0.454498	0.027001
	188	TCGA-VQ-A94U	0.3368	0.482223	0.00273
	189	TCGA-VQ-AA64	0.6719	0.486064	0.004468
	190	TCGA-VQ-AA68	0.6254	0.489432	0.002408
	191	TCGA-VQ-AA69	1.2799	0.488451	0.080876
	192	TCGA-VQ-AA6A	0.7954	0.464133	0.014169
	193	TCGA-VQ-AA6B	0.8231	0.502058	0.013309
	194	TCGA-VQ-AA6D	1.1054	0.457768	0.054158
	195	TCGA-VQ-AA6F	0.4186	0.449979	0.000139
	196	TCGA-VQ-AA6G	0.4081	0.457569	0.000316
	197	TCGA-VQ-AA6I	1.0973	0.494885	0.046856
	198	TCGA-VQ-AA6J	0.9291	0.458843	0.028555
	199	TCGA-VQ-AA6K	0.62	0.454276	0.003546
	200	TCGA-ZA-A8F6	-0.2131	0.482175	0.07165
	0	TCGA-05-4244	0.1289	-0.16223	0.008006
	1	TCGA-05-4249	-0.8788	-0.2345	0.039215
	2	TCGA-05-4382	-0.1487	-0.13946	8.06e-06
	3	TCGA-05-4395	0.2672	-0.15243	0.016634
	4	TCGA-05-4396	-0.4474	-0.30173	0.002004
	5	TCGA-05-4398	0.3394	-0.13479	0.021241
	6	TCGA-05-4402	-0.0694	-0.12743	0.000318
	7	TCGA-05-4403	-0.8043	-0.19623	0.034928
	8	TCGA-05-4405	-0.6193	-0.17169	0.018926
	9	TCGA-05-4415	0.9129	-0.1298	0.102705
	10	TCGA-05-4417	-0.2947	-0.13643	0.002366
	11	TCGA-05-4418	0.1704	-0.13339	0.008718
	12	TCGA-05-4420	0.673	-0.24074	0.07887
	13	TCGA-05-4422	-0.1697	-0.1739	1.67e-06
	14	TCGA-05-4424	0.3447	-0.1556	0.023644
	15	TCGA-05-4426	-0.2883	-0.16378	0.001465
	16	TCGA-05-4430	-0.2684	-0.16313	0.001047
	17	TCGA-05-4432	0.2749	-0.1539	0.01737
	18	TCGA-05-4433	-0.1754	-0.32759	0.002188
	19	TCGA-35-3615	-1.1844	-0.33933	0.066996
	20	TCGA-38-4626	-0.7396	-0.14082	0.037437
	21	TCGA-38-4627	-0.6538	-0.19476	0.022002
	22	TCGA-38-4628	-0.0921	-0.13195	0.000166
	23	TCGA-38-4631	0.8282	-0.11232	0.092363
	24	TCGA-38-4632	0.7092	-0.14144	0.075554
	25	TCGA-38-6178	-0.4793	-0.22067	0.006984
	26	TCGA-38-7271	-0.6907	-0.24624	0.020627
	27	TCGA-38-A44F	-0.9819	-0.22603	0.059657
	28	TCGA-44-2655	-1.0305	-0.2177	0.065684
	29	TCGA-44-2656	-0.106	-0.18875	0.000686
	30	TCGA-44-2657	-0.3442	-0.21248	0.001735
	31	TCGA-44-2659	-0.8307	-0.21686	0.037482
	32	TCGA-44-2662	0.5634	-0.13643	0.04875
	33	TCGA-44-2665	-0.5093	-0.13475	0.013948
	34	TCGA-44-2666	-0.3466	-0.29494	0.000272
	35	TCGA-44-3396	0.214	-0.07403	0.00826
	36	TCGA-44-3919	-0.056	-0.18179	0.001585
	37	TCGA-44-4112	0.081	-0.1704	0.006298
	38	TCGA-44-5645	-1.065	-0.30749	0.057113
	39	TCGA-44-6145	0.0002	-0.09373	0.000876
	40	TCGA-44-6146	-1.0419	-0.34188	0.048915
	41	TCGA-44-6148	-1.8732	-0.2927	0.248446
	42	TCGA-44-6774	-0.2189	-0.12145	0.000944
	43	TCGA-44-6775	0.1737	-0.18121	0.012518
	44	TCGA-44-6776	-1.3988	-0.24618	0.1323
	45	TCGA-44-6777	-0.5198	-0.14307	0.014106
	46	TCGA-44-6779	0.3987	-0.09501	0.024223
	47	TCGA-44-7659	-1.2575	-0.23567	0.10377
	48	TCGA-44-7662	0.5898	-0.16213	0.056247
	49	TCGA-44-7670	0.8141	-0.19154	0.100509
	50	TCGA-44-7671	-0.7257	-0.21256	0.026162
	51	TCGA-44-7672	0.1789	-0.17319	0.012357
	52	TCGA-44-8119	0.4789	-0.18047	0.043207
	53	TCGA-44-A479	0.0896	-0.10449	0.00374
	54	TCGA-44-A47A	-0.0049	-0.12253	0.001378
	55	TCGA-44-A47B	-0.3001	-0.1164	0.003355
	56	TCGA-44-A47G	-0.2593	-0.1964	0.000393
	57	TCGA-44-A4SS	-0.044	-0.11953	0.000571
	58	TCGA-44-A4SU	-0.6471	-0.27294	0.013962
	59	TCGA-49-4487	0.6625	-0.32057	0.090663
	60	TCGA-49-4488	0.037	-0.3232	0.012171
	61	TCGA-49-4490	-0.7813	-0.30301	0.02146
	62	TCGA-49-4494	0.2416	-0.26708	0.024274
	63	TCGA-49-4501	-0.853	-0.34899	0.023831
	64	TCGA-49-4505	-0.9028	-0.31054	0.032906
	65	TCGA-49-4506	0.3451	-0.23568	0.031644
	66	TCGA-49-4507	0.5781	-0.26282	0.066339
	67	TCGA-49-4510	-1.5092	-0.34576	0.126984
	68	TCGA-49-4512	-0.5056	-0.31073	0.003563
	69	TCGA-49-4514	0.5655	-0.29334	0.069197
	70	TCGA-49-6742	0.5312	-0.28606	0.062659
	71	TCGA-49-6744	-0.4994	-0.3188	0.00306
	72	TCGA-49-6745	0.2358	-0.26542	0.023568
	73	TCGA-49-6761	0.0876	-0.25812	0.011213
	74	TCGA-49-6767	0.6171	-0.19692	0.062162
	75	TCGA-49-AAQV	0.1212	-0.25625	0.013365
	76	TCGA-49-AAR0	0.0866	-0.28295	0.012812
	77	TCGA-49-AAR2	0.254	-0.29072	0.027836
	78	TCGA-49-AAR3	0.5925	-0.25135	0.066802
	79	TCGA-49-AAR4	0.1384	-0.31056	0.018909
	80	TCGA-49-AAR9	0.6876	-0.24682	0.081911
	81	TCGA-49-AARE	0.3343	-0.21615	0.028425
	82	TCGA-49-AARN	-0.3988	-0.26279	0.001735
	83	TCGA-49-AARO	-0.1187	-0.27303	0.002234
	84	TCGA-49-AARQ	0.5297	-0.16292	0.045004
	85	TCGA-49-AARR	-1.3252	-0.21173	0.116309
	86	TCGA-53-7626	-0.3664	-0.22847	0.001792
	87	TCGA-53-7813	0.2184	-0.23717	0.020456
[truncated: 8,622 more rows]

## Sheet: Suppl. Fig. 6
Suppl. Fig. 6a-d
	5-fold
		CAMIL classification	AUROC 1	AUROC 2	AUROC 3	AUROC 4	AUROC 5
		UCEC	0.99	0.99	0.98	0.97	0.96
		LUAD	0.87	0.83	0.83	0.81	0.78
		LUSC	0.66	0.63	0.62	0.6	0.57
		PAAD	0.92	0.81	0.53	0.37	0.36
		Graziani et al. regression	AUROC 1	AUROC 2	AUROC 3	AUROC 4	AUROC 5
		UCEC	0.94	0.94	0.93	0.93	0.68
		LUAD	0.86	0.84	0.83	0.82	0.81
		LUSC	0.68	0.67	0.64	0.64	0.64
		PAAD	0.85	0.81	0.5	0.34	0.24
		CAMIL regression	AUROC 1	AUROC 2	AUROC 3	AUROC 4	AUROC 5
		UCEC	0.97	0.96	0.96	0.95	0.95
		LUAD	0.83	0.83	0.82	0.79	0.78
		LUSC	0.68	0.64	0.63	0.57	0.56
		PAAD	0.7	0.69	0.68	0.68	0.63
	Ensemble
		CAMIL classification	AUROC 1
		UCEC	0.98
		LUAD	0.82
		LUSC	0.62
		PAAD	0.6
		Graziani et al. regression	AUROC 1
		UCEC	0.89
		LUAD	0.83
		LUSC	0.66
		PAAD	0.55
		CAMIL regression	AUROC 1
		UCEC	0.96
		LUAD	0.81
		LUSC	0.62
		PAAD	0.68
	Full retrain
		CAMIL classification	AUROC 1
		UCEC	0.96
		LUAD	0.8
		LUSC	0.55
		PAAD	0.63
		Graziani et al. regression	AUROC 1
		UCEC	0.84
		LUAD	0.73
		LUSC	0.71
		PAAD	0.43
		CAMIL regression	AUROC 1
		UCEC	0.95
		LUAD	0.79
		LUSC	0.6
		PAAD	0.69
